# Supplementary material for: Shifting transcriptional machinery is required for long-term memory maintenance and modification in Drosophila mushroom bodies
Source: Nat Commun. 2016 Nov 14;7:13471. doi: 10.1038/ncomms13471 (PMC5114576; doi:10.1038/ncomms13471)
Supplement: Supplementary Data 1 — FastQC result of the sequencing reads [file ncomms13471-s2.xlsx]

## Sheet: Sheet1
Supplementary Data 1 FastQC result of the sequencing reads.xlsx
Samples		Basic Statistics	Per base sequence quality	Per tile sequence quality	Per sequence quality scores	Per base sequence content	Per sequence GC content	Per base N content	Sequence Length Distribution	Sequence Duplication Levels	Overrepresented sequences	Adapter Content	Kmer Content
H3K9Ac	Naive 1	PASS	PASS	N.A.	PASS	FAIL	PASS	PASS	WARN	PASS	PASS	PASS	PASS
	Naive 2	PASS	PASS	N.A.	PASS	FAIL	PASS	PASS	WARN	PASS	PASS	PASS	FAIL
	Naive 3	PASS	PASS	N.A.	PASS	FAIL	PASS	PASS	WARN	PASS	PASS	PASS	PASS
	Spaced 1	PASS	PASS	N.A.	PASS	FAIL	PASS	PASS	WARN	PASS	PASS	PASS	PASS
	Spaced 2	PASS	PASS	N.A.	PASS	FAIL	PASS	PASS	WARN	PASS	PASS	PASS	PASS
	Spaced 3	PASS	PASS	N.A.	PASS	FAIL	PASS	PASS	WARN	PASS	PASS	PASS	PASS
H3K16Ac	Naive 1	PASS	PASS	N.A.	PASS	WARN	PASS	PASS	WARN	PASS	PASS	PASS	PASS
	Naive 2	PASS	PASS	N.A.	PASS	WARN	PASS	PASS	WARN	PASS	PASS	PASS	PASS
	Naive 3	PASS	PASS	N.A.	PASS	WARN	PASS	PASS	WARN	PASS	PASS	PASS	PASS
	Spaced 1	PASS	PASS	N.A.	PASS	WARN	PASS	PASS	WARN	PASS	PASS	PASS	PASS
	Spaced 2	PASS	PASS	N.A.	PASS	WARN	PASS	PASS	WARN	PASS	PASS	PASS	FAIL
	Spaced 3	PASS	PASS	N.A.	PASS	WARN	PASS	PASS	WARN	PASS	PASS	PASS	WARN
input		PASS	PASS	N.A.	PASS	FAIL	PASS	PASS	WARN	PASS	PASS	PASS	FAIL
Samples		Basic Statistics	Per base sequence quality	Per tile sequence quality	Per sequence quality scores	Per base sequence content	Per sequence GC content	Per base N content	Sequence Length Distribution	Sequence Duplication Levels	Overrepresented sequences	Adapter Content	Kmer Content
CREB	Naive 1	PASS	PASS	PASS	PASS	WARN	PASS	PASS	WARN	PASS	WARN	PASS	FAIL
	Naive 2	PASS	PASS	PASS	PASS	WARN	PASS	PASS	WARN	PASS	WARN	PASS	FAIL
	Naive 3	PASS	PASS	PASS	PASS	WARN	PASS	PASS	WARN	PASS	WARN	PASS	FAIL
	Spaced 1	PASS	PASS	PASS	PASS	WARN	PASS	PASS	WARN	PASS	WARN	PASS	FAIL
	Spaced 2	PASS	PASS	PASS	PASS	WARN	PASS	PASS	WARN	PASS	WARN	PASS	FAIL
	Spaced 3	PASS	PASS	PASS	PASS	WARN	PASS	PASS	WARN	PASS	WARN	PASS	FAIL
CRTC	Naive 1	PASS	PASS	PASS	PASS	WARN	PASS	PASS	WARN	PASS	PASS	PASS	FAIL
	Naive 2	PASS	PASS	PASS	PASS	WARN	PASS	PASS	WARN	PASS	WARN	PASS	FAIL
	Naive 3	PASS	PASS	PASS	PASS	WARN	PASS	PASS	WARN	PASS	WARN	PASS	FAIL
	Spaced 1	PASS	PASS	PASS	PASS	WARN	PASS	PASS	WARN	PASS	WARN	PASS	FAIL
	Spaced 2	PASS	PASS	PASS	PASS	WARN	PASS	PASS	WARN	PASS	WARN	PASS	FAIL
	Spaced 3	PASS	PASS	PASS	PASS	WARN	PASS	PASS	WARN	PASS	WARN	PASS	FAIL
input		PASS	PASS	PASS	PASS	WARN	PASS	PASS	WARN	PASS	WARN	PASS	FAIL
