# Supplementary material for: Shifting transcriptional machinery is required for long-term memory maintenance and modification in Drosophila mushroom bodies
Source: Nat Commun. 2016 Nov 14;7:13471. doi: 10.1038/ncomms13471 (PMC5114576; doi:10.1038/ncomms13471)
Supplement: Supplementary Data 2 — Alignment summary in ChIP-seq [file ncomms13471-s3.xlsx]

## Sheet: Sheet1
Supplementary Data 2 Alignment summary in ChIP-seq.xlsx
Samples			Total reads	Mapped reads / total	Total mapped Reads	Filtered reads (MQ=<8)	Retained reads
H3K9Ac	Naïve	#1	20278289	0.794372	16156232	0.1349	13977522
		#2	22367355	0.787713	17673188	0.135	15287760
		#3	20045852	0.797092	16030628	0.134	13881847
	Spaced	#1	16736075	0.827589	13891041	0.1427	11909388
		#2	18658370	0.821413	15373350	0.1428	13178075
		#3	16536455	0.830523	13778630	0.1419	11823868
H4K16Ac	Naïve	#1	7410196	0.839901	6238927	0.1335	5406158
		#2	8149241	0.833672	6811189	0.1337	5900739
		#3	7288649	0.843884	6167212	0.1331	5346054
	Spaced	#1	10125493	0.735401	7464869	0.1373	6439729
		#2	11238161	0.730989	8236555	0.1376	7102977
		#3	10036994	0.738762	7435559	0.1371	6416140
Input			5817525	0.928289	5400344	0.2429	4088679
Samples			Total reads	Mapped reads / total	Reads in pairs / total	Total Input Reads	Filtered pair (apart more than 500bp) /total input	Filtered reads (MQ=<8)	Retained reads
CREB	Naïve	#1	11555390	0.8873	0.8226	10253609	0.35%	0.1264	8926637
		#2	9179778	0.8956	0.8346	8221645	0.38%	0.1265	7154396
		#3	9706838	0.8859	0.8198	8599378	0.34%	0.1268	7483071
	Spaced	#1	9706838	0.8672	0.8001	10921218	0.37%	0.1306	9460269
		#2	12593044	0.8776	0.8164	8619900	0.4%	0.1285	7482577
		#3	10651338	0.865	0.7979	9213401	0.36%	0.1294	7992303
CRTC	Naïve	#1	18879250	0.9295	0.8586	17547499	0.5%	0.1576	14707874
		#2	14497080	0.9369	0.8705	13582558	0.56%	0.1567	11389914
		#3	15811834	0.928	0.8567	14672635	0.48%	0.1574	12304543
	Spaced	#1	9738284	0.8483	0.7888	10401138	0.35%	0.1299	9018966
		#2	12369470	0.8409	0.7756	8261433	0.38%	0.1272	7183117
		#3	10394830	0.8391	0.7734	8721990	0.35%	0.1288	7572337
Input			4452768	0.9115	0.854	4452768	0.42%	0.1643	3705778
