# Supplementary material for: Shifting transcriptional machinery is required for long-term memory maintenance and modification in Drosophila mushroom bodies
Source: Nat Commun. 2016 Nov 14;7:13471. doi: 10.1038/ncomms13471 (PMC5114576; doi:10.1038/ncomms13471)
Supplement: Supplementary Data 3 — H3K9Ac-altered genes [file ncomms13471-s4.xlsx]

## Sheet: Sheet1
Supplementary Data 3 H3K9Ac-altered genes
CREB/CRTC-bound or -unbound genes were separately presented.
The regions indicated by 'Start' and 'End' represent the called peak region.
The results of DESeq2 were indicated as 'Adjusted p' and 'Fold change'.
CREB/CRTC-bound
Chromosome	Start	End	Gene Symbol	Distance to TSS (bp)	Adjusted p	Fold change
chr2R	8642991	8643328	Taz	-277	0.000232822	1.77627
chr3R	11372282	11372638	CG6045	954	0.000225527	1.75763
chr2R	16419125	16419431	CG30154	-1544	0.000309207	1.75212
chr2L	13780331	13780586	p38b	-154	0.0113053	1.73059
chr3R	14741917	14742205	Xrp1	1387	0.000198558	1.71131
chr2L	20904524	20904924	sky	-14299	0.000289768	1.6923
chr3R	5418530	5418930	CG8312	1062	0.000290961	1.6847
chrX	511240	511640	CG13366	139	0.000153463	1.62976
chrX	15229118	15229518	HDAC6	-135	0.000253399	1.62483
chr3L	3142673	3142906	CG11537	568	0.00271341	1.62313
chr3R	22691950	22692194	ball	188	0.00174424	1.62241
chrX	21150486	21150886	CG32521	1483	0.000351143	1.61156
chr2L	21052142	21052542	CG42238	150	0.000109765	1.60752
chr2R	20814694	20815018	pain	883	0.00132225	1.59964
chr3R	5252573	5252973	ps	-1482	0.000577063	1.59423
chr3L	14701704	14702000	ome	2048	0.000200321	1.58856
chr2R	14288145	14288371	GstE3	-100	0.00114844	1.58309
chr3R	13531193	13531593	osa	12669	0.00121584	1.58154
chrX	20380750	20380984	RhoGAP19D	766	0.00386141	1.57195
chrX	20265298	20265698	HERC2	0	0.000319974	1.5667
chr2L	14334730	14335130	CG33090	763	0.000835459	1.56631
chr2R	9522048	9522448	fas	11651	0.0132339	1.56542
chr3R	17121092	17121426	Hsromega	-548	0.00594882	1.56517
chr3L	14813328	14813626	CG17839	15160	0.0091207	1.5558
chrX	415551	415825	elav	-1406	0.00703306	1.55259
chr2L	8416456	8416856	Akap200	949	0.00179383	1.55179
chr3L	2163469	2163869	CG15822	183	0.00175793	1.55096
chr2L	19936394	19936794	sick	1319	0.0105876	1.54317
chr2L	8331104	8331504	CG14275	2230	0.000200321	1.54289
chr2L	8984458	8984858	CG13101	180	0.000155867	1.54064
chr3L	9051373	9051854	Argk	-882	0.000992426	1.53665
chr3L	2631778	2631982	MEP-1	204	0.00037484	1.53304
chr3R	18937824	18938070	CG13830	421	0.000750406	1.5325
chr2L	11167106	11167506	Ca-beta	572	0.00694802	1.53225
chr3R	25026086	25026334	CG11899	-72	0.00174424	1.52578
chr2L	18558342	18558742	Pde11	4619	0.00306645	1.51731
chr2R	4128344	4128744	pnut	3147	0.00164799	1.50974
chr2R	18433262	18433662	px	582	0.000246182	1.50906
chr2R	14391089	14391489	GstE11	-162	0.000637462	1.50827
chr2L	5236032	5236337	tkv	1106	0.00402711	1.50788
chr3L	8180648	8181048	Atg18	722	0.00096822	1.50653
chr3L	12251363	12251763	app	8358	0.00240505	1.49818
chr4	914237	914637	unc-13	-227	0.00174424	1.49623
chrX	18303718	18304118	CG32549	245	0.00100913	1.49486
chr3L	18107540	18107940	CG32195	322	0.00160449	1.49188
chrX	2032239	2032639	ph-p	-1519	0.00837981	1.49005
chr2L	1124080	1124480	Pino	4647	0.00125061	1.48726
chr3L	17887778	17888230	Tsp74F	973	0.000336792	1.48651
chr3L	18880474	18880860	CG3961	-2703	0.00560307	1.48559
chr2R	7119566	7119966	metro	249	0.000364633	1.47661
chr4	417630	418030	Lin29	-1857	0.000307141	1.47606
chr2L	9414781	9415181	Mco1	-1599	0.00108718	1.47577
chr3R	20407848	20408052	CG13624	529	0.0199164	1.47565
chrX	6234556	6234956	CG3842	-387	0.0528644	1.47544
chr3R	14052639	14053039	Mdh2	695	0.00032839	1.4749
chr3R	19856428	19856828	KrT95D	433	0.00125061	1.4746
chr3R	20948620	20949020	CG31108	177	0.00335561	1.47328
chr2R	10052265	10052472	Tango7	71	0.005324	1.47277
chr2L	16491193	16491435	Tpr2	-139	0.00164799	1.46558
chr3R	16775571	16775971	Atpalpha	1308	0.000295166	1.46382
chr2L	14334498	14334730	CG33090	503	0.00445596	1.46371
chr2R	2755272	2755672	coro	148	0.00147196	1.4631
chr3R	26631986	26632296	wts	148	0.000142688	1.46283
chr3R	19049646	19050046	cnc	-2125	0.00327904	1.46132
chr3L	21049324	21049724	siz	-2365	0.00131931	1.45834
chrX	9048750	9049150	His3.3B	85	0.0126089	1.45799
chr2L	5737963	5738363	CG11147	2776	0.00121532	1.45479
chrX	13738817	13739217	CG32626	823	0.000106473	1.45032
chr2R	2759540	2759778	coro	475	0.0215626	1.4483
chr2R	8487025	8487492	Amph	6108	0.00295828	1.4469
chr3R	4981406	4982029	pum	2024	0.000101553	1.44686
chr3R	14222170	14222570	Vha100-2	265	0.00201542	1.44643
chrX	5931868	5932268	CG5941	-121	0.0033131	1.44411
chr3R	12098068	12098339	gish	-63	0.00404394	1.44399
chr3L	11482000	11482494	chrb	1540	0.000185409	1.44326
chr2L	6110549	6110949	stai	1051	0.00192322	1.44236
chr3L	340529	340929	mthl10	653	0.00499553	1.43616
chr3L	12407569	12407969	CG32103	162	0.00194435	1.43439
chrX	20926110	20926600	bves	717	0.00419458	1.43346
chr2L	10969767	10970106	CG33129	289	0.00457752	1.43235
chrX	5226377	5226735	CanB	-29	0.0404918	1.43002
chr2L	10320290	10320690	CG5381	1296	0.00273152	1.42858
chr2R	6426882	6427082	lola	2084	0.0677079	1.42811
chr3L	546500	546900	hipk	610	0.00120968	1.42784
chr3L	19916716	19917116	CG7770	-119	0.00026752	1.42478
chr3L	9418825	9419225	CG3967	744	0.00132412	1.42411
chr3R	17797872	17798156	Eip93F	-6	0.0621339	1.42411
chr3R	5427720	5428120	CG8312	10249	0.00423761	1.42187
chr3R	5919556	5919898	mir-317	2893	0.000390318	1.42046
chr3L	14800480	14801072	CG17839	2312	0.00220977	1.41854
chrX	4216568	4216968	norpA	-91	0.00806229	1.41325
chr3R	18872598	18872892	CG17121	1117	0.0101516	1.41271
chr2R	14733276	14733676	CG15099	634	0.00679373	1.41211
chr3L	8990522	8990729	smg	299	0.0210807	1.41199
chr2L	6180064	6180338	CG34380	1127	0.00712733	1.41133
chr2R	19759470	19759990	ken	1852	0.00165752	1.41093
chr3R	24152532	24152812	larp	-720	0.0197232	1.41016
chr2R	13648033	13648314	CG5009	-187	0.0382419	1.4092
chr2R	16553914	16554133	Fem-1	622	0.0334663	1.40851
chr3L	21882720	21883034	CG7442	-44879	0.00908534	1.40806
chr3R	20398610	20398862	CG13624	-587	0.0461877	1.40755
chr2L	6546346	6546557	eya	377	0.002453	1.40546
chr2R	7522892	7523292	CG9005	-3000	0.0041779	1.40524
chr3R	18351124	18351736	CG5346	3044	0.00102863	1.40519
chrX	12490963	12491363	Sec16	-145	0.00256769	1.40303
chrX	11234283	11234528	Kap3	-354	0.029359	1.403
chrX	11263116	11263516	dlg1	-366	0.0125299	1.40259
chr3R	12903796	12904223	Keap1	172	0.00194435	1.40187
chr3R	25045440	25045820	Ef1gamma	-243	0.0117628	1.39974
chr3R	20456784	20457184	atl	950	0.0511117	1.39922
chr2L	5776527	5776927	CG9171	-3122	0.0145694	1.39505
chr3L	22817388	22817788	jim	308	0.000200321	1.39093
chr2L	13056711	13056911	CG9932	3218	0.057285	1.38853
chrX	5811096	5811496	CG3726	-56	0.00569721	1.38838
chr2L	5737364	5737764	CG11147	3370	0.00998838	1.38616
chr3R	906947	907347	corto	5583	0.00451809	1.38553
chr2L	5307736	5308136	vri	2192	0.0109752	1.38481
chr2R	18432878	18433262	px	982	0.0101185	1.3831
chr2L	3655366	3655766	CG34340	-7167	0.014926	1.3829
chr2L	8031469	8031869	Cka	641	0.00725921	1.38103
chr2L	16255074	16255474	PRL-1	861	0.0273301	1.38017
chr3L	16980314	16980564	Exn	723	0.00988845	1.37997
chr3R	7774053	7774453	CG31211	-1138	0.00703306	1.37774
chr2L	3656369	3656769	CG34340	-6164	0.000336334	1.37765
chr2R	5991425	5991701	14-3-3zeta	0	0.0193805	1.37736
chr2L	21618066	21618380	CG2201	479	0.0345315	1.37593
chr3L	11106974	11107374	Sod	-324	0.0169317	1.37405
chrX	17772230	17772630	mnb	-3337	0.0126948	1.37186
chr2R	3609007	3609407	CG18812	944	0.00748481	1.37185
chr3L	2710576	2710943	CG43955	876	0.00897878	1.37123
chr2L	13003602	13004154	Vha68-1	298	0.000111699	1.37046
chr3R	11113649	11114049	Tm1	-97	0.00824897	1.3694
chr2R	19090924	19091324	CG34371	359	0.00569999	1.36909
chr2L	741115	741515	Eaat2	427	0.0526956	1.36559
chr2R	2516336	2516805	Vha16-1	3327	0.000124062	1.36397
chr3R	1438997	1439397	Atu	-78	0.00162517	1.36353
chr2L	13296891	13297359	CG31729	713	0.000151496	1.3632
chr3L	5266006	5266406	shep	196	0.00115166	1.36282
chr2L	9166473	9166774	tai	-98	0.00793452	1.36261
chr3L	1516230	1516628	cue	827	0.00287038	1.35874
chr3R	16568711	16569067	CG42322	3039	0.0158236	1.35833
chr3R	5256165	5256565	ps	-1931	0.000481055	1.35713
chr3L	16564871	16565087	Mipp1	426	0.0692644	1.35565
chr3L	681956	682356	CG3386	25	0.000217462	1.35349
chr3R	27435684	27435972	CycG	-295	0.060402	1.35214
chr3R	1384	1784	CG12581	1211	0.0173265	1.35175
chrX	9473653	9473960	CG32699	139	0.00943816	1.35082
chrX	9449190	9449590	RpS28b	726	0.0261215	1.35026
chr2L	3508293	3508693	tim	-366	0.0158871	1.34596
chr2L	18274686	18275086	CG42750	861	0.00789939	1.344
chr2L	20918444	20918844	Mtp	4183	0.00967559	1.34337
chr3L	5624917	5625347	Blimp-1	1031	0.0120966	1.34214
chr3R	19644584	19644984	CG33111	148	0.00127565	1.34206
chr2R	19547954	19548180	Pde8	227	0.075576	1.34171
chr3L	20346626	20347026	CG5618	-189	0.00821043	1.34147
chr3R	7588398	7588690	Lk6	-2763	0.0553139	1.34008
chr2L	6341939	6342339	Cpr	353	0.0294393	1.33909
chr2R	13648314	13648601	CG5009	-6	0.00224599	1.33841
chr2R	4561865	4562265	Acsl	-1001	0.0221754	1.33819
chr3R	24508558	24508958	CG9990	898	0.00198887	1.33763
chr3L	11106735	11106974	Sod	71	0.000560003	1.33719
chr2R	3365878	3366456	Aldh-III	-1395	0.00430614	1.33709
chr2R	4031308	4031708	Lpin	-1539	0.0232435	1.33644
chrX	5411257	5411657	CG12730	-137	0.0239325	1.33455
chr3L	10653351	10653708	CG32066	-448	0.0259382	1.3338
chr2L	5304066	5304466	vri	-1432	0.00176931	1.3333
chr2L	5300708	5301108	vri	1240	0.0256095	1.33226
chrX	8791618	8791912	Moe	208	0.0272801	1.33202
chr3R	23481664	23482064	tau	638	0.0438325	1.33176
chr2L	9693521	9693833	Pka-C1	5534	0.0538544	1.33166
chr3L	270881	271134	miple2	-98	0.0294583	1.33106
chr2R	20050232	20050632	CG3328	415	0.0350385	1.32913
chr2R	3417662	3418062	CG1600	-1042	0.00214828	1.32441
chr3L	9059965	9060365	Argk	-1026	0.027386	1.32434
chr3L	11782763	11783163	Pi3K68D	139	0.00811482	1.32386
chr2R	2933300	2933511	Tsp42El	215	0.0348787	1.32324
chr3L	7798071	7798471	CG32369	-478	0.00568942	1.32323
chr3L	14799499	14799899	CG17839	1304	0.0437405	1.32319
chr3L	7972095	7972495	nmo	-119	0.00967559	1.32266
chr3L	2631982	2632265	MEP-1	-89	0.0688141	1.32234
chr2R	20623012	20623388	CG33988	947	0.0548345	1.32033
chr2R	5723663	5724063	hebe	271	0.0110364	1.31973
chr3L	20533526	20533926	Rcd2	-175	0.0207902	1.31972
chr2L	17963500	17963940	CG5674	274	0.00289883	1.31952
chr2L	5092963	5093547	pgant5	392	0.000274512	1.31939
chr2R	2550787	2551187	Adf1	1187	0.00752118	1.31893
chr3R	14070553	14071008	14-3-3epsilon	2325	0.00220565	1.3189
chr2R	8481132	8481532	Amph	196	0.00210096	1.31867
chr2L	841357	841757	drongo	1363	0.00715153	1.31826
chr2R	2603023	2603423	CG3409	146	0.00368035	1.31785
chr3R	5247134	5247559	ps	2085	0.0120939	1.31783
chr3L	17888564	17888964	Tsp74F	167	0.00192322	1.31643
chr3L	15998185	15998585	mRpS31	-65	0.0232431	1.31579
chr4	1017293	1017693	toy	7131	0.0293279	1.31572
chrX	13649008	13649408	Pdcd4	206	0.00333966	1.31491
chr2R	8416179	8416579	fra	-155	0.0128164	1.31256
chrX	2016563	2016860	ph-d	349	0.0821222	1.31212
chr3R	7391934	7392365	sea	588	0.00571356	1.311
chr3R	1189438	1190006	Cerk	-1826	0.00174424	1.31035
chr3L	751797	752047	emc	2569	0.0740978	1.3088
chr3L	7825008	7825453	Pdp1	959	0.00998838	1.30853
chr2R	9433047	9433447	CG6145	1221	0.0492186	1.30835
chr3R	4845381	4845781	tgo	137	0.0141729	1.30778
chr3R	8544102	8544368	Men	1196	0.067948	1.30766
chr2R	12387579	12387979	Sema-2a	-57	0.0584086	1.30753
chr3R	11492505	11492790	pxb	796	0.0219233	1.30743
chr2R	20018260	20018660	tamo	871	0.0159765	1.30641
chr3R	25551430	25551778	Kul	-58	0.00756462	1.30625
chr2L	12418631	12418858	vir-1	3025	0.0871715	1.30535
chr2L	5739815	5740215	CG11147	929	0.0173885	1.30367
chr3R	19210730	19211130	CG4393	-415	0.0296396	1.30313
chr3R	7391229	7391629	sea	1320	0.0343145	1.30292
chr3R	16153336	16153736	CG4360	139	0.0377025	1.30219
chrX	13227435	13227835	Jafrac1	3199	0.0132307	1.30105
chr3L	7524838	7525238	lqf	-478	0.0556701	1.30044
chr3R	6436316	6436640	hth	3460	0.0234834	1.29964
chr2R	11399508	11399908	GalNAc-T1	385	0.0260303	1.29871
chr3R	7407473	7407873	wkd	333	0.00454739	1.29827
chrX	15706675	15707011	sd	455	0.0231717	1.2975
chr2R	14683618	14684215	MFS15	285	0.00732165	1.29719
chr3R	19978368	19978768	CG6178	483	0.0048471	1.29678
chr2R	4214868	4215268	pdm3	-50	0.0625502	1.29552
chr2R	7171064	7171464	CG9062	185	0.0139951	1.29499
chr4	1005263	1005702	toy	-4884	0.0545849	1.29451
chr2L	9125704	9125957	CG32982	-148	0.00290779	1.29361
chr2R	2129711	2129924	Pld	-75	0.0558465	1.29352
chr3R	133552	133952	MP1	-116	0.0232435	1.29316
chr2R	13710920	13711351	grh	-46	0.0196551	1.29302
chr2R	14288935	14289335	GstE3	907	0.0379531	1.29242
chr3L	10850101	10850501	tna	-643	0.00863009	1.29177
chr3L	5745974	5746416	DnaJ-1	-857	0.0196551	1.29164
chr2L	5979646	5980046	chic	214	0.0119805	1.29123
chr2L	16252301	16252701	PRL-1	-685	0.00338012	1.29064
chr3R	439108	439508	5-HT2	706	0.00779155	1.29037
chr3R	3939628	3940028	CG7878	-8572	0.026787	1.29034
chr3R	8194180	8194498	GstD1	31	0.028938	1.28951
chr2R	16720078	16720336	sktl	-347	0.0766937	1.2894
chr2L	17389808	17390208	CLIP-190	637	0.00986941	1.28935
chr2R	13566397	13566797	Sema-1b	138	0.0476775	1.28814
chrX	16168914	16169410	kat80	775	0.00425225	1.28723
chr3L	6562903	6563177	CG18769	19252	0.0498318	1.2858
chr3L	16044608	16045008	Mbs	-233	0.0986906	1.28573
chrX	658797	659197	RpL22	123	0.00402451	1.28546
chrX	1906261	1906661	east	-70	0.0198681	1.28519
chr2R	9479439	9479839	CG6191	1170	0.00895893	1.28508
chr3R	18872086	18872486	CG17121	1643	0.0514254	1.28397
chr3R	19200390	19200790	CG42828	1151	0.0367999	1.28371
chr3R	1114672	1115246	mtd	-1818	0.0201061	1.28344
chr3L	21879628	21880028	mub	41894	0.0231013	1.28287
chr2L	1155843	1156311	capt	242	0.0362287	1.28224
chr3R	16654468	16654868	CG17273	1609	0.054031	1.28194
chr3R	10189313	10189713	CG31320	-1979	0.0446995	1.28175
chr3L	22383688	22384088	Ten-m	17034	0.0822773	1.28052
chr3L	19555680	19556080	mir-9a	-2324	0.00451809	1.28012
chr2L	10967071	10967346	CG33129	-587	0.0816501	1.27904
chr2R	12937152	12937592	CG9646	960	0.0571124	1.27864
chr2L	6545933	6546346	eya	803	0.0275348	1.27641
chr2R	12224196	12224596	Vha44	-213	0.00215272	1.27618
chrX	13827079	13827479	mamo	11	0.0556701	1.27591
chr3R	9189168	9189753	poly	923	0.0482822	1.27511
chr2R	15349704	15350059	par-1	-88	0.0462288	1.27441
chrX	3571152	3571552	Mnt	5487	0.0201061	1.27308
chr3R	3787517	3788050	dsx	784	0.0256006	1.27299
chr2R	13757736	13757973	elk	-3507	0.0719829	1.2721
chr2L	4332094	4332397	Atet	-1590	0.0321211	1.27207
chr2L	16250688	16251140	PRL-1	884	0.0254401	1.27176
chr3R	17174178	17174578	CG16791	899	0.0856254	1.27156
chr3R	5417672	5418525	CG8312	203	0.00133228	1.27125
chrX	6697258	6697658	C3G	146	0.0548909	1.27112
chr2L	1101987	1102387	CG4629	306	0.0511117	1.27096
chr2L	18973940	18974340	CG10639	297	0.0423727	1.27062
chrX	3572351	3572751	Mnt	6684	0.0677079	1.2699
chr3R	12904511	12905055	Keap1	-887	0.0254444	1.26892
chr3L	5241019	5241419	shep	291	0.0162937	1.26878
chrX	1512291	1512691	Mur2B	-275	0.0848154	1.26829
chr2R	2901701	2902071	Tsp42Ee	1905	0.0350385	1.26812
chrX	7825023	7825423	CG10777	166	0.0176078	1.26766
chr3L	10178430	10178805	dpr10	520	0.0525357	1.26742
chr3R	16659383	16659783	Synd	-524	0.0556701	1.26733
chr3R	21867370	21867706	gro	-92	0.050948	1.26729
chr3R	27208188	27208692	CG1607	523	0.0229785	1.26642
chr4	726444	726724	ey	1364	0.00943363	1.26604
chr2R	15244836	15245327	CG11961	0	0.0412354	1.26567
chr3R	6982730	6983362	Ugt86Da	-81	0.0103628	1.26538
chr3R	25705696	25706224	CG31038	3089	0.0471205	1.26411
chrX	18264912	18265220	CrebB-17A	-64	0.0791743	1.26316
chr3R	16786974	16787374	Atpalpha	3703	0.0426488	1.26309
chr3L	10859574	10859974	tna	-3119	0.0275348	1.26272
chr3R	17456852	17457252	E2f	1738	0.0520585	1.26175
chr3L	19556738	19557192	mir-9a	-1284	0.0052115	1.26157
chr3R	17199248	17199808	mod(mdg4)	3648	0.0141729	1.26157
chr2R	5452014	5452414	CG1809	3056	0.0350385	1.25996
chrX	16267564	16267786	Fur2	463	0.0237203	1.25805
chr3R	24153414	24153668	larp	372	0.0273301	1.2574
chr3R	11619863	11620263	wah	517	0.00175793	1.25727
chr2R	13571207	13571607	HPS4	286	0.021552	1.25606
chr3R	25702996	25703396	CG31038	407	0.0174102	1.25603
chr2R	15243240	15244021	Rgk1	580	0.00742016	1.25562
chr3R	16150626	16151026	CG4360	2864	0.0659945	1.25557
chrX	1974579	1974965	Unc-76	-82	0.0171221	1.25551
chr2R	12473511	12473898	RpLP2	-42	0.00112698	1.2551
chr2L	3107822	3108222	toc	101	0.0499712	1.25424
chr4	1016921	1017293	toy	6757	0.0942881	1.25383
chr3L	9049717	9049974	Argk	755	0.0708821	1.25306
chr2L	3056653	3056945	CG3523	-110	0.0241774	1.25282
chr3R	26626090	26626490	wts	6044	0.0984908	1.25278
chr2L	19935478	19935758	sick	407	0.0592953	1.25226
chr3R	24158452	24158852	larp	-1688	0.0582781	1.25212
chr3L	490047	490447	klar	545	0.0935713	1.2516
chr2L	20758076	20758476	dia	-116	0.0563054	1.25098
chr2L	8898717	8899117	CG34398	-89	0.0537844	1.25038
chrX	9249756	9250318	CG34449	298	0.0343202	1.24963
chr2L	434828	435325	ex	3777	0.0320491	1.24937
chr3R	1372526	1372914	CG2519	766	0.0680381	1.24913
chr2L	3165885	3166285	Hydr2	2405	0.0525357	1.24904
chr2R	18478152	18478552	dnr1	2102	0.0709122	1.24839
chr3R	10537039	10537533	kibra	12735	0.053879	1.24816
chr2L	5797528	5798226	CG9171	2432	0.0173885	1.24811
chr2R	10845403	10845803	aPKC	348	0.0613513	1.24805
chr2L	5001694	5002094	Rtnl1	-1493	0.07441	1.24801
chr2R	5430745	5431145	CG1888	3500	0.00529918	1.24772
chr3R	17121806	17122262	Hsromega	-107	0.0112518	1.24725
chr2R	2550357	2550757	Adf1	748	0.0203743	1.24719
chr2L	6456324	6456724	frj	240	0.0646586	1.24634
chr3L	7088010	7088410	form3	274	0.0763597	1.24622
chr2R	18204758	18205208	Gp150	-182	0.026951	1.24614
chr3R	22692194	22692594	ball	25	0.0921737	1.24594
chr2L	20829570	20829970	CG31673	-146	0.0442019	1.24529
chr2R	20020668	20021068	tamo	157	0.0352378	1.24529
chr3L	18815674	18815954	Cat	-152	0.0141465	1.24528
chr3R	22707666	22708066	T48	398	0.096739	1.24417
chrX	6247488	6247932	kdn	1361	0.0587103	1.2433
chr3R	27574320	27574720	CG1910	-157	0.0154085	1.24315
chr2L	10321387	10321761	CG5381	157	0.00310479	1.24285
chr2R	12176802	12177202	JhI-26	-139	0.0113053	1.24257
chr3R	18873490	18873890	CG17121	229	0.05215	1.24219
chr2R	17389536	17389936	MESK2	-104	0.00338012	1.24195
chr3R	25694988	25695388	CG34133	-81	0.0199846	1.24104
chr3L	11707969	11708369	CG14132	174	0.0443065	1.24085
chr2R	3274782	3275015	CG11107	-113	0.035378	1.24068
chr2R	1972625	1973025	Ars2	58	0.0225751	1.24055
chr2R	3415962	3416274	CG1600	616	0.074337	1.24055
chr3L	17849400	17849872	CG5535	277	0.0918407	1.23999
chr3R	23108292	23108692	mrt	105	0.0749136	1.2392
chr3L	7149590	7149990	corn	338	0.0404918	1.23716
chr3L	21873300	21873700	mub	35582	0.024812	1.23586
chr2R	18812716	18813262	CG42678	260	0.0195398	1.23579
chr3R	20121334	20121886	crb	730	0.0488465	1.23563
chr2R	11209918	11210318	Arf51F	-115	0.0180421	1.2352
chr3R	26292392	26292852	PH4alphaEFB	796	0.0338629	1.23442
chr3L	9058847	9059247	Argk	55	0.091707	1.23282
chr3R	26427240	26427640	CG2246	-209	0.0869103	1.23238
chr3R	20636350	20636750	CG5807	3169	0.0616812	1.23199
chr2R	1308063	1308463	laccase2	4631	0.0935514	1.2315
chrX	9448943	9449190	RpS28b	451	0.0492186	1.23134
chr3L	11815038	11815438	CG5946	16	0.0201061	1.23081
chr2L	127192	127515	CG3164	1812	0.03556	1.23066
chr3R	25551778	25552178	Kul	398	0.0426488	1.23049
chr2L	6785337	6785792	nrv1	1300	0.0361089	1.23026
chr2R	15024779	15025179	CG15118	-294	0.0911154	1.23022
chr3R	26425446	26426036	CG2246	372	0.0232435	1.22978
chr3L	20831734	20832224	CG13255	930	0.0562461	1.22939
chr3R	12167342	12167742	SF2	126	0.0168701	1.22801
chr2L	2857325	2857616	CG2991	285	0.0135904	1.22784
chrX	19389484	19389898	Pfrx	-144	0.0336779	1.22722
chr2L	18811536	18811844	CG42502	-722	0.0488557	1.22705
chr2R	12224728	12225315	Vha44	-778	0.0444988	1.22694
chr3R	23563124	23563458	Ets98B	1046	0.0333874	1.22667
chr3R	7586820	7587189	Lk6	-1193	0.0464431	1.22595
chr3R	17785706	17786106	Eip93F	11056	0.073667	1.22499
chr3R	22688482	22688882	Lerp	99	0.0234834	1.22315
chr3L	18815954	18816354	Cat	420	0.0481972	1.22309
chrX	7599895	7600295	CHES-1-like	-1084	0.0816501	1.22304
chrX	17781178	17781578	mnb	110	0.0571124	1.22226
chrX	10656992	10657392	Tango5	-425	0.0509237	1.22197
chr2L	159255	159551	spen	392	0.023419	1.22099
chr2R	16475020	16475568	bl	-122	0.00293302	1.22045
chr3L	16982798	16983198	Exn	3243	0.0637736	1.21889
chr3R	295902	296365	CG31523	1218	0.0863546	1.21828
chr3R	19106914	19107602	cdc16	-165	0.00727347	1.2181
chr3R	20407252	20407652	CG13624	1121	0.0741811	1.21664
chrX	20381312	20381712	RhoGAP19D	188	0.0614313	1.21621
chr3R	9882649	9882879	foxo	-136	0.0471205	1.216
chr4	727484	727884	ey	-339	0.0711367	1.21572
chr3R	7588690	7589090	Lk6	-3050	0.0471205	1.2155
chr2R	7093352	7094063	shn	1389	0.0065009	1.21534
chr2R	14545376	14545776	SP2637	92	0.0396267	1.2143
chr3L	11112709	11113047	fd68A	-352	0.0984908	1.21357
chr2L	13330597	13331086	CG43778	317	0.0980259	1.21355
chr3R	13993660	13993937	PP2A-B'	0	0.0208314	1.21347
chr3L	19812042	19812442	Deaf1	-32	0.0807021	1.21239
chr2R	13570546	13570946	Sema-1b	-211	0.0170289	1.2111
chr2L	2749951	2750351	Pgk	0	0.0356005	1.21016
chr4	1014860	1015393	toy	4694	0.0705755	1.20895
chrX	4098846	4099246	Fas2	1033	0.0984908	1.20883
chr2R	20468758	20469158	pio	-166	0.0599504	1.20787
chr2L	2429058	2429645	dpp	872	0.0525809	1.20784
chr3L	9174816	9175216	Rdl	203	0.0637985	1.20683
chr3R	7069907	7070250	CG5214	-98	0.0493027	1.20648
chr2R	16161515	16161915	CG10444	295	0.0960782	1.2056
chr3R	4572972	4573372	CG9801	199	0.0230441	1.20513
chrX	15982973	15983451	Tob	213	0.0382419	1.20512
chrX	5657534	5657934	MAPk-Ak2	-283	0.0641957	1.20408
chr2R	20869086	20869486	emp	1423	0.0634124	1.2036
chrX	10106027	10106427	CG15309	136	0.0329849	1.20302
chr3R	21702634	21703218	Tsp96F	4313	0.0742944	1.20187
chr3R	10111766	10112166	trx	458	0.0531368	1.20158
chr3L	3194063	3194463	Hsp83	1044	0.00816771	1.20151
chr2R	6317715	6318115	RanBPM	340	0.0704663	1.20099
chr3R	22625848	22626248	Tl	1267	0.0884195	1.19989
chr2L	7437605	7438005	CG5973	308	0.0959233	1.19951
chr3R	13769887	13770287	cpo	199	0.00785501	1.19914
chrX	2052683	2053083	wapl	112	0.0438325	1.1988
chrX	18428924	18429324	Bx	228	0.0827023	1.19853
chr3L	11616429	11616829	CG6084	145	0.0422463	1.19848
chr3R	16374359	16374958	Stat92E	2264	0.0994263	1.19789
chr3R	16135331	16135731	CG42668	456	0.024812	1.19709
chr3L	1569154	1569554	CG12004	-152	0.0367999	1.1965
chr3R	7036083	7036483	Tctp	268	0.0727909	1.19645
chr3L	15995200	15995652	mRpS31	-2884	0.0911154	1.19596
chr2R	9316771	9317309	CG42321	405	0.0756156	1.19437
chr4	926045	926445	unc-13	-760	0.0654836	1.19302
chr3L	13107389	13107969	trn	171	0.0191594	1.19139
chr3L	8668985	8669385	h	-125	0.0949831	1.19115
chr2L	2178371	2178771	aop	135	0.0542373	1.18954
chr2R	6046604	6047401	CG12214	-361	0.0611588	1.18783
chr2R	12756876	12757276	CG6426	-152	0.0637736	1.18743
chr3R	14069851	14070251	14-3-3epsilon	1603	0.0212931	1.18734
chr3R	1372914	1373477	CG2519	336	0.0180585	1.18677
chr3R	14206370	14206942	cona	-4975	0.0917441	1.18663
chr3R	19748408	19748808	sba	66	0.0777202	1.1851
chrX	6173587	6173903	Ubi-p5E	-459	0.0522408	1.18488
chr2L	21313360	21313946	crc	-735	0.0859026	1.18477
chr3R	11031723	11032123	Spn88Ea	206	0.0839355	1.18456
chr3L	2589391	2589791	dos	-148	0.0641419	1.18456
chr2R	3365583	3365878	Aldh-III	-1113	0.08866	1.18258
chr3L	17468110	17468510	CG7580	-101	0.0548345	1.18247
chr2R	8757623	8758250	bic	-51	0.0528659	1.18081
chr3L	1857098	1857544	CG12024	-101	0.0659071	1.18065
chr3L	13996801	13997201	CG9007	1740	0.0259382	1.17915
chr2L	6649008	6649340	CG31635	66	0.0775132	1.17812
chr2R	8484768	8485413	Amph	3848	0.064384	1.17773
chr3R	5377649	5378049	RnpS1	-66	0.0847824	1.17756
chr2R	17601576	17602248	HmgD	904	0.0525031	1.17649
chr2R	13735613	13736220	olf186-M	1585	0.0972986	1.17486
chr3L	2587457	2587985	RpL8	159	0.00650907	1.17448
chr2R	14721619	14721870	CG15098	375	0.064849	1.17397
chr4	580071	580629	Pur-alpha	-11	0.0801413	1.17323
chr3R	27435972	27436660	CycG	523	0.0225844	1.1711
chr3L	13222049	13222366	caps	432	0.0693603	1.17109
chrX	11510145	11510545	Met	-164	0.0309918	1.16877
chr2R	15337520	15338153	betaTub56D	-612	0.0191152	1.16729
chr3L	21500926	21501260	M6	-160	0.0365278	1.16645
chr2R	10509054	10509406	snoRNA:Me18S-C1366	0	0.0650331	1.16642
chr3R	17121426	17121806	Hsromega	-170	0.0399273	1.16631
chr2R	16554133	16554745	Fem-1	391	0.0473222	1.16606
chr3R	11619528	11619863	wah	204	0.0107474	1.1659
chr3R	1833229	1833626	Rm62	11	0.0435822	1.16575
chr2L	6047545	6047883	slmo	167	0.0822773	1.16479
chrX	15728837	15729147	Chc	-238	0.0918407	1.16251
chr3L	8948298	8948732	GNBP3	369	0.0985828	1.16247
chr3R	27434416	27434816	CycG	916	0.0471205	1.16135
chr2L	5943544	5943944	Gpdh	-66	0.0388154	1.16062
chr2R	19283792	19284192	CG3530	136	0.0683574	1.16024
chrX	9212885	9213285	c12.1	142	0.0675002	1.15976
chr2L	12460854	12461254	bun	137	0.0471205	1.15786
chr2R	18742126	18742368	RpL23	416	0.036519	1.15525
chr2L	16268369	16268769	CG4935	6416	0.0627133	1.1534
chr3R	10450804	10451417	put	398	0.045231	1.15212
chr2L	16719914	16720235	Cyt-c-p	-166	0.0523671	1.15027
chr4	726042	726442	ey	961	0.0504854	1.14944
chr3R	204596	204996	CG11739	-115	0.0996628	1.14872
chr2L	16256910	16257579	PRL-1	477	0.00762799	1.14853
chr4	1011225	1011796	toy	1036	0.0451363	1.14458
chr2R	17211308	17211708	dom	536	0.0993316	1.14416
chr2R	18741844	18742126	RpL23	-110	0.00732165	1.14406
chr3R	296365	297010	CG31523	707	0.0760314	1.14394
chr3L	14030015	14030636	Hsc70Cb	-84	0.0994263	1.14387
chr2L	6480934	6481334	DLP	-158	0.0174434	1.14327
chr3R	5905863	5906149	CG5361	-4929	0.0801902	1.14292
chr3R	13601249	13601867	CG43102	552	0.0996628	1.14099
chr2R	5987105	5987505	14-3-3zeta	-98	0.0615838	1.14024
chr2R	16886812	16887568	CG10543	-955	0.0814633	1.13207
chr3R	1426410	1426810	exba	195	0.00706569	1.13175
chr2R	18100036	18100692	ari-2	-107	0.0994263	1.11387
chr2L	21681530	21681930	Ef2b	333	0.0644667	1.10969
chr2L	13296335	13296840	CG31729	-115	0.0879272	1.10524
chr2R	5440370	5440770	mir-14	-620	0.0821971	0.917147
chrX	530245	530645	su(s)	498	0.0856254	0.910449
chr2L	12045635	12046035	CG6770	209	0.0616746	0.907291
chr3R	22086674	22087074	Ald	125	0.0941039	0.89542
chr2L	14490977	14491377	noc	242	0.0573563	0.893549
chr3R	26034094	26034686	RpS7	327	0.0225525	0.892343
chrX	16227799	16228123	Dsp1	321	0.0544304	0.889035
chr2R	5474658	5475058	RpL31	-46	0.0731797	0.887974
chr2L	9917600	9918132	CG5885	305	0.0972986	0.887889
chr3L	3902057	3902457	Ubi-p63E	-157	0.016153	0.885712
chr3R	11798949	11799349	Hel89B	-94	0.0730083	0.88561
chr3R	6439461	6439861	hth	304	0.0435822	0.882878
chr3L	22864810	22865210	Arf79F	103	0.0426488	0.882107
chr3L	319537	319937	fwd	129	0.0992946	0.882102
chr2L	14233690	14234090	smi35A	177	0.0820189	0.882024
chr2R	20654666	20655066	GstE12	794	0.0993316	0.88051
chr2R	20289852	20290252	slik	93	0.0671408	0.880084
chr3R	2281675	2282440	CG9727	307	0.0392751	0.879869
chr2R	1301156	1301793	laccase2	-98	0.0709618	0.879694
chr3L	8442925	8443325	Gug	-72	0.0911154	0.879532
chr3R	26213030	26213554	Fer1HCH	47	0.0122181	0.878941
chr2L	2364367	2364904	Rab5	122	0.0217411	0.878698
chr3L	7712679	7713403	CG12262	391	0.0915606	0.876949
chr2L	4031344	4031744	ed	-119	0.0710395	0.876601
chr3R	5530736	5531136	Unc-115a	189	0.0740813	0.87575
chr3R	7589711	7590111	Lk6	-4077	0.0641796	0.874813
chr3R	16784118	16784518	Atpalpha	829	0.0723436	0.874071
chr2R	8643544	8643944	Taz	132	0.0918407	0.873621
chr2L	5302283	5303244	vri	2818	0.0560884	0.872433
chrX	6577836	6578352	Pink1	-149	0.0300496	0.871853
chr3L	8121245	8121645	CdsA	247	0.0826701	0.871058
chr3L	2586165	2586565	msn	71	0.0949831	0.870877
chr2R	11002956	11003520	chn	358	0.0592953	0.870317
chr2R	6421820	6422486	lola	154	0.0711367	0.869869
chr2R	9370099	9370662	arr	398	0.0714003	0.869391
chr3L	11481296	11481708	chrb	803	0.0994743	0.868584
chr2R	19441470	19441904	pita	552	0.0884032	0.868021
chr2L	22442954	22443350	CG17493	-112	0.0219403	0.867611
chrX	15761462	15761862	Gapdh2	-500	0.0601512	0.867584
chrX	549719	550119	Hmt4-20	108	0.0726133	0.86751
chr3R	17174780	17175180	CG16791	285	0.052286	0.866906
chr2R	19947898	19948298	RpL12	-65	0.0052114	0.866664
chr3R	16382993	16383393	att-ORFA	151	0.05215	0.866004
chr3R	8275018	8275578	CG18549	164	0.0641796	0.865672
chr3R	17798156	17798556	Eip93F	235	0.0462159	0.865073
chr3L	19079058	19079458	Mkp3	239	0.0623493	0.863857
chr3R	5911001	5911401	mir-317	-5587	0.0784083	0.863773
chr2R	17047540	17047986	CG30389	149	0.0906696	0.863723
chr3L	5916984	5917384	CG33523	0	0.0887618	0.863322
chr4	854608	855008	Sox102F	170	0.0763597	0.862277
chr3R	17094396	17094780	Rab1	190	0.00992933	0.859524
chr3R	25839636	25840006	CG7920	1028	0.0949831	0.85928
chr3L	16039123	16039428	th	545	0.0972986	0.85918
chr2R	15344145	15344545	par-1	662	0.0777202	0.858719
chrX	6991695	6992095	Sxl	48	0.0579596	0.858191
chr2R	8475172	8475503	Sin3A	1197	0.0291979	0.858061
chr3L	17522924	17523324	Nedd4	-40	0.0314277	0.858002
chr2R	10051710	10052110	Tango7	439	0.0526369	0.857704
chr2R	12717412	12717812	mir-8	-1269	0.0472417	0.856526
chr3L	603352	603976	CG13893	410	0.0323372	0.856321
chr3R	26389322	26389722	tmod	612	0.0826701	0.856157
chr2L	871455	871855	PNUTS	510	0.0137461	0.855446
chr2L	5004154	5004816	Rtnl1	562	0.053304	0.854665
chr2R	20970906	20971306	gol	694	0.0688878	0.854362
chr3L	9435032	9435432	Nf-YA	118	0.0803735	0.854092
chr3R	11069451	11069851	Hsc70-4	-271	0.0729185	0.853519
chr2R	2516833	2517233	Vha16-1	2825	0.0634124	0.853037
chr2R	13676553	13676953	CG5033	-428	0.0677079	0.852379
chr3R	10566033	10566433	eff	238	0.00821043	0.851693
chr2L	162143	162554	spen	3254	0.0677929	0.851556
chr4	579577	579977	Pur-alpha	-473	0.0535301	0.851523
chr3R	5244543	5244989	ps	-470	0.0291785	0.851455
chr2R	14299696	14300096	Dp1	-103	0.0777202	0.85136
chr3R	107737	108137	cpx	-26	0.05215	0.8509
chr3R	20047296	20047696	twin	142	0.0949831	0.850363
chr3R	11234039	11234279	Atx2	-32	0.0934249	0.850221
chr2R	3843200	3843547	CG14764	18	0.0863546	0.849666
chr2R	5465823	5466134	Not1	448	0.0126089	0.849476
chr2R	12718694	12719048	mir-8	-27	0.0654836	0.847246
chr2R	9844590	9844990	AGO1	764	0.0318434	0.8467
chr3R	5905143	5905543	CG5361	-4231	0.0365278	0.846353
chr3R	7775287	7775687	CG31211	-47	0.0994263	0.846038
chrX	20067132	20067532	AnnX	117	0.0231551	0.845891
chr3R	27434888	27435192	CycG	428	0.0514561	0.845855
chr3L	5636424	5636824	Blimp-1	-100	0.0823366	0.845833
chrX	5640087	5640545	IntS6	110	0.049715	0.845761
chr3L	2820172	2820761	CG43444	705	0.0798135	0.845725
chr3L	10674104	10674636	CG11811	-9814	0.0671276	0.84546
chr2R	12719048	12719531	mir-8	298	0.0474389	0.844963
chr3R	11234279	11234679	Atx2	292	0.0128164	0.84478
chr2L	9333656	9334056	Eaat1	274	0.0934249	0.844734
chr2L	2748380	2748780	Pgk	47	0.00819219	0.844636
chr3R	18193200	18193600	PyK	-90	0.0114666	0.844596
chr2R	3609743	3610143	CG18812	158	0.0245241	0.844469
chr4	727161	727484	ey	-645	0.075576	0.8443
chr3R	18607468	18607868	CG7029	-161	0.0849824	0.844162
chr2R	8476328	8476694	Sin3A	32	0.0119805	0.842926
chrX	7829835	7830143	CG42593	-64	0.054031	0.842323
chr2R	17588978	17589378	HmgZ	1222	0.0816501	0.841859
chr3R	12075272	12075672	tara	6905	0.0994263	0.84161
chr3L	22864526	22864810	Arf79F	0	0.0295209	0.841391
chr3L	4411448	4411832	DOR	-2696	0.0777202	0.841153
chrX	15998434	15998966	CG42353	306	0.0461877	0.84029
chr2R	17181216	17181766	RpL29	-98	0.00525502	0.840117
chr2L	9431335	9431932	scat	-111	0.0212931	0.839704
chrX	1935440	1935732	usp	-263	0.0371296	0.839094
chr3R	25040332	25040732	mir-279	-754	0.0298358	0.839024
chr3R	12480983	12481383	modSP	152	0.0639159	0.838736
chr3R	16382700	16382993	att-ORFA	432	0.0393522	0.8387
chr3R	5244140	5244540	ps	660	0.0174434	0.838682
chr2L	16719581	16719914	Cyt-c-p	-130	0.0449072	0.838502
chr3R	259283	259600	eIF3-S10	119	0.0492437	0.838232
chrX	6875138	6875538	ogre	-284	0.0986906	0.837686
chr3R	5774967	5775367	Glut4EF	20524	0.0941039	0.83762
chr2L	2363171	2363571	Rab5	104	0.0719829	0.837217
chr2R	18825240	18825640	CG9849	-157	0.0616251	0.836968
chr2L	16491766	16492311	Tpr2	414	0.00632522	0.836625
chr3L	4071105	4071697	wit	371	0.0111416	0.83642
chr3R	2232516	2232952	gpp	-131	0.0510955	0.836254
chr2L	2374184	2374584	CG3609	227	0.0271852	0.83607
chrX	7955153	7955553	fs(1)h	69	0.026488	0.83584
chr2L	19791460	19791822	CG10466	-496	0.0603286	0.835593
chr3R	14987675	14987909	CG42359	101	0.0493999	0.835524
chr2R	20829228	20829572	Tina-1	165	0.0523433	0.835471
chr3R	5353781	5354092	by	4700	0.0969705	0.834992
chr2R	3673462	3673836	CanB2	-126	0.0754419	0.834779
chr2L	18455696	18456096	let-7-C	-139	0.0582781	0.833715
chrX	2528322	2528722	sgg	265	0.0949831	0.833428
chr3R	2915672	2916072	alphaTub84B	3497	0.053879	0.833308
chr2R	10760875	10761275	Cyp6a17	-374	0.0911154	0.832415
chr2L	16268895	16269350	CG4935	6923	0.00597266	0.831786
chr3L	17507298	17507698	CG7564	-62	0.026977	0.831682
chr3L	10658186	10658586	simj	510	0.0701408	0.831533
chr2L	18152010	18152410	Socs36E	131	0.00897878	0.830631
chr2L	2956916	2957316	Rbp9	179	0.0488465	0.830521
chr2L	18122674	18123090	CG5758	324	0.0803735	0.830196
chr2R	14012921	14013294	stau	186	0.043148	0.830181
chr3L	7374090	7374583	SMSr	269	0.0354175	0.830148
chr3R	20391888	20392288	CG13624	6062	0.0914962	0.829909
chr3L	19037646	19037958	nkd	676	0.0972986	0.829638
chr2R	6045639	6046039	CG12214	156	0.00145909	0.829378
chr3L	1034541	1034753	CG9205	-29	0.0837002	0.829319
chr2L	13903708	13904108	Smg5	436	0.051677	0.829285
chr2L	5799029	5799472	CG9171	930	0.0865839	0.829279
chrX	15762230	15762558	Gapdh2	-162	0.00838252	0.828844
chrX	6426897	6427284	RpL7A	147	0.0126112	0.828165
chrX	9049920	9050320	His3.3B	-436	0.00386882	0.827884
chr3L	20294886	20295286	Pex23	118	0.0582117	0.827809
chr3L	18741712	18741932	Aut1	-97	0.093141	0.82773
chr2R	17493824	17494418	CG10433	389	0.0206283	0.827668
chr3R	22976294	22976748	CG6051	284	0.0232431	0.827292
chr3R	19493886	19494286	CG31145	1288	0.0728291	0.826827
chr3L	10358080	10358360	mir-276a	-35	0.0204811	0.826326
chr2L	13057368	13057768	CG9932	2564	0.0958588	0.826214
chr2R	1692925	1693325	dpr12	900	0.0815892	0.825875
chr3R	12098616	12098853	gish	-64	0.0733127	0.825533
chr2R	5078007	5078407	CG8026	-338	0.0368275	0.82521
chr2R	14539878	14540278	SP2637	195	0.0686014	0.825173
chr3L	6488717	6488985	sfl	-121	0.04684	0.825102
chr3R	7584236	7584685	Lk6	1318	0.0325119	0.823998
chr2R	5442843	5443243	mir-14	1764	0.0763597	0.823792
chr2L	6454098	6454618	retm	1612	0.0582619	0.822838
chrX	17979040	17979440	CG7536	230	0.0540091	0.821866
chr2L	5542154	5542461	Hel25E	10	0.0637736	0.821666
chr2R	8803513	8803943	NAT1	194	0.00344261	0.821055
chr2L	12974434	12975019	Vha68-2	0	0.0110941	0.820909
chr3R	25283262	25283894	Ptp99A	-130	0.016554	0.820504
chr2L	128837	129237	CG3164	184	0.0299198	0.820466
chr3R	10112275	10112675	trx	108	0.0164153	0.820162
chrX	2030383	2030783	ph-p	0	0.0141729	0.819811
chrX	6874492	6874892	ogre	329	0.0468272	0.819805
chr2R	13423040	13423440	Patronin	60	0.0690717	0.819577
chr2L	8740233	8740715	raw	209	0.00937443	0.819286
chr2L	20809992	20810392	CG9328	-120	0.0442019	0.81926
chr3R	11100520	11100798	Cp190	-161	0.0379467	0.819209
chr2R	10391851	10392140	Asx	266	0.00838252	0.8192
chr3R	2949563	2950129	Alh	96	0.00425225	0.819183
chrX	9446576	9447287	l(1)G0320	907	0.0217906	0.818584
chr3R	16569067	16569467	CG42322	3375	0.0291979	0.818526
chr3L	16043062	16043429	th	483	0.0703454	0.818182
chrX	12635955	12636355	Smr	23	0.0115653	0.818025
chr3R	16774363	16774684	Atpalpha	-97	0.0471205	0.81736
chr3R	16078426	16078826	cic	-101	0.00472819	0.817184
chr3L	3983953	3984353	scrt	249	0.0361402	0.816912
chrX	8305707	8306795	lawc	-210	0.00430614	0.816464
chr2L	7203814	7204214	CG4502	216	0.0101709	0.816064
chr3R	26351384	26351888	jdp	1160	0.0476024	0.816029
chr3R	13431737	13432137	sll	-83	0.0856254	0.815713
chr2R	8479942	8480342	Sin3A	109	0.0266523	0.81547
chr2L	9176833	9177193	tai	662	0.0598862	0.815416
chr3R	5902634	5903034	CG5361	-1704	0.0286849	0.815299
chr2L	4457941	4458341	RpL27A	120	0.000212358	0.814669
chr3L	3303702	3304102	ZnT63C	-170	0.00725685	0.814246
chrX	18682712	18683104	Pk17E	391	0.0178274	0.813637
chr2R	10391597	10391851	Asx	-19	0.0119805	0.813629
chr3L	20392768	20393042	trbl	1686	0.083813	0.813425
chr2L	11155294	11155694	CG6287	174	0.0164079	0.813361
chr3L	5347845	5348392	lama	391	0.0101057	0.813339
chr2R	15343625	15344145	par-1	-140	0.000568604	0.813204
chr3L	11481708	11482000	chrb	1240	0.0934963	0.812973
chr2R	5988533	5988779	14-3-3zeta	-167	0.0063374	0.812794
chr2L	2131269	2131669	GlyP	636	0.0924714	0.81209
chr2L	9915189	9915470	yip2	-100	0.063944	0.811754
chr4	853873	854415	Sox102F	926	0.018247	0.811606
chr3L	17840136	17840536	CG7430	160	0.0143479	0.811477
chr3R	5341691	5341953	JHDM2	-151	0.0668605	0.811407
chr3L	8538379	8538779	rhea	474	0.056987	0.811132
chrX	8302902	8303225	Trf2	-167	0.0131757	0.810428
chrX	12357697	12358097	CG42258	-210	0.0492106	0.809833
chr2L	14491425	14492013	noc	733	0.00263891	0.809792
chr3L	881468	881868	CG13907	326	0.00732728	0.809661
chr3R	17799980	17800504	Eip93F	2059	0.0201924	0.809401
chr3L	14749015	14749415	Trl	1807	0.00826603	0.80911
chr2L	6077986	6078386	Kr-h1	-3591	0.0771383	0.808815
chr2R	4559842	4560242	Acsl	476	0.0482346	0.808059
chr3R	24426268	24426668	Hrb98DE	317	0.00636186	0.807607
chr3L	20393042	20393442	trbl	1434	0.0508153	0.807068
chr3R	9510147	9510547	flfl	657	0.0128164	0.806216
chrX	548465	548998	Hmt4-20	294	0.000681433	0.806128
chr3L	3148532	3148759	BtbVII	0	0.0098865	0.805715
chr2L	8957764	8958164	CG31886	114	0.0423547	0.805479
chrX	2680788	2681188	CG32795	2905	0.0446676	0.805466
chr3L	12259385	12259785	app	333	0.05215	0.805287
chr3R	7475195	7475595	Csk	1006	0.0463753	0.805242
chrX	5542054	5542454	CG42492	260	0.0872138	0.804922
chr3R	22975960	22976294	CG6051	590	0.0657766	0.804747
chr2L	18184050	18184522	CG7180	369	0.0233231	0.80468
chr3L	8947004	8947404	orb2	167	0.00272088	0.804471
chr3R	23774812	23775212	Gp93	561	0.0731391	0.804099
chr3L	21872656	21872926	mub	34904	0.00346399	0.804025
chr2R	12915289	12915884	RhoGEF2	728	0.00622682	0.803972
chr2R	5599766	5600166	dap	-100	0.0121019	0.803148
chr3L	16402540	16402836	fax	-1180	0.0784083	0.803117
chr3R	21342434	21342692	msi	784	0.0681419	0.803058
chr2L	1117889	1118423	Pino	930	0.00399632	0.8027
chrX	10680043	10680443	Ant2	643	0.0101516	0.802495
chrX	18758272	18758672	CG34401	475	0.0637245	0.802057
chr3L	22768126	22768526	SPoCk	1165	0.0309918	0.801851
chr2L	12822406	12822806	kek1	171	0.0347411	0.801766
chr2R	3692499	3692867	Nop17l	305	0.0173265	0.801443
chr2R	7092801	7093230	shn	847	0.0145545	0.801341
chr2L	9698926	9699326	Pka-C1	122	0.00230085	0.800973
chr2R	5466134	5466534	Not1	121	0.000481055	0.800886
chr3L	4103527	4103794	CG14995	-462	0.0969808	0.800658
chr3R	5626520	5626948	CG9467	19	0.0109488	0.800268
chr2R	6005087	6005322	CG11866	-47	0.0909938	0.79963
chr2R	6442261	6442661	psq	-2927	0.0111416	0.799486
chr3R	1425867	1426267	exba	201	0.00896562	0.798877
chr3L	15808327	15808839	fwe	977	0.0123886	0.798742
chr2R	15116864	15117264	cora	457	0.0238395	0.79858
chr2R	5328504	5328904	ced-6	344	0.0522268	0.798399
chr3R	16774684	16775043	Atpalpha	427	0.011142	0.798189
chr3L	4415585	4415985	DOR	1089	0.00590815	0.798078
chr2R	3045312	3045712	nec	206	0.0369719	0.798002
chrX	5641257	5641657	IntS6	137	0.0488011	0.797985
chr3R	23407536	23407936	wdb	188	0.00256769	0.797568
chr2R	2101654	2102054	bin3	-163	0.00595983	0.797504
chr2R	6441867	6442261	psq	-3285	0.00613968	0.797479
chr2R	5325647	5326047	ced-6	2481	0.0404918	0.797058
chr3R	3340760	3340984	alpha-Est8	393	0.0309918	0.796981
chr2L	17426266	17426930	Dif	1704	0.00560599	0.796866
chr2L	7449599	7449999	santa-maria	1353	0.087142	0.796841
chr2L	821784	822278	CG3662	559	0.00368035	0.796263
chr3L	8593547	8594053	Nelf-E	198	0.0139118	0.796169
chr3R	13529007	13529447	osa	14847	0.0225916	0.795733
chr2R	6623173	6623573	CG7220	3129	0.0291785	0.794807
chr3L	15994720	15995120	mRpS31	-3356	0.0145124	0.794732
chr2R	3132912	3133312	Ady43A	119	0.00146856	0.794443
chr3L	3148759	3149123	BtbVII	-21	0.000964148	0.79435
chr3R	14100877	14101277	eIF-1A	670	0.00863009	0.794122
chr2R	18627402	18627802	jbug	333	0.0388154	0.793588
chrX	7838275	7838675	l(1)G0193	216	0.0171221	0.793498
chr3R	26214760	26214976	Fer2LCH	-57	0.00897878	0.793058
chr2L	16350418	16351070	chif	-329	0.00198887	0.79304
chr2R	5429575	5429975	CG1888	4667	0.0174071	0.792666
chr2R	3842939	3843200	CG14764	218	0.0145694	0.792617
chr3R	10193066	10193466	NK7.1	2079	0.093141	0.792492
chr2L	7998885	7999332	CG7224	-116	0.0222872	0.792442
chrX	18265220	18265520	CrebB-17A	0	0.0464431	0.792372
chrX	19390244	19390572	Pfrx	-258	0.0653113	0.791892
chr2L	20824664	20824982	CG9331	424	0.0595003	0.79183
chr3L	15136746	15137146	CG32147	159	0.0248602	0.790898
chr3R	16078850	16079075	cic	542	0.0350385	0.789237
chr3L	21040998	21041398	siz	-119	0.0637985	0.789222
chr2R	5579463	5580144	Uba1	1154	0.000456643	0.788965
chr2L	18120002	18120402	CG5758	-143	0.0283233	0.788952
chrX	8304686	8305054	lawc	-703	0.00133467	0.788642
chr3R	11972131	11972531	CG5903	191	0.0141729	0.788142
chr2R	8213225	8213625	CG8841	125	0.00454739	0.787778
chr2L	16273712	16273946	CG4935	11751	0.0773866	0.787775
chr2L	3163540	3163940	Hydr2	-58	0.0420682	0.787258
chr3R	21682020	21682420	CG5886	4808	0.0272661	0.787202
chr3L	5359132	5359883	Uev1A	3	0.00163217	0.78667
chr2L	73001	73401	galectin	-273	0.00821043	0.786291
chr3R	25872324	25872966	CG7943	-79	0.000358402	0.785302
chr2R	14299461	14299696	Dp1	-101	0.00821043	0.785265
chrX	7590292	7590692	CHES-1-like	237	0.00832618	0.785162
chrX	7950804	7951398	fs(1)h	-230	0.000247662	0.785125
chr2L	2130766	2131269	GlyP	-106	0.00310479	0.78511
chr2R	3692259	3692499	Nop17l	574	0.0571124	0.784906
chr3R	17123612	17124174	Hsromega	1437	0.00430614	0.784853
chrX	13739467	13739867	CG32626	142	0.0112004	0.78455
chr3L	16034574	16034974	th	884	0.0532836	0.784342
chr2R	12719531	12720078	mir-8	791	0.00133467	0.784171
chr2R	8475503	8475903	Sin3A	886	0.0217411	0.784004
chr2R	15579729	15580129	CG15126	1538	0.0333169	0.783907
chr3L	13999267	13999667	CG9007	4199	0.000587262	0.783369
chr3L	15528722	15529122	CrebA	376	0.00832618	0.783151
chr2L	7049229	7049552	milt	-112	0.0125864	0.782898
chrX	4581785	4582185	ctp	-144	0.036519	0.781505
chr2L	9692235	9692635	Pka-C1	6838	0.0241159	0.781328
chr3L	10850987	10851463	tna	-147	0.000351143	0.781302
chr3R	17786586	17786830	Eip93F	-11302	0.0298358	0.781292
chrX	5774205	5774605	CG16721	463	0.000664877	0.781289
chr3R	17679204	17679604	glec	2567	0.026488	0.781204
chr3R	9878572	9878972	foxo	-3856	0.0294393	0.780649
chrX	7995745	7996145	CG2258	117	0.0482453	0.780397
chr3R	4572252	4572586	CG9801	920	0.0161827	0.780075
chrX	7986826	7987381	Ubc-E2H	-854	0.00520806	0.779855
chr3L	1730648	1731048	drpr	227	0.000617095	0.779823
chrX	2147766	2148166	CG3091	179	0.0065238	0.779647
chr3R	10972215	10972487	CG6904	407	0.00711425	0.779499
chr2L	6786387	6786787	nrv1	246	0.00445596	0.779419
chrX	16268121	16268521	Fur2	1042	0.0660914	0.779354
chr3L	21510408	21510808	Cdk12	293	0.00292195	0.779299
chr2L	8083335	8083735	Bsg	-88	0.00187834	0.778793
chrX	10661162	10661530	Atg8a	1001	0.00145909	0.778518
chr3R	5165613	5166013	CG43674	-106	0.00256769	0.777579
chr3L	7352530	7352930	pst	447	0.00026752	0.777499
chr3L	11812162	11812562	CG5946	686	0.038967	0.77737
chr2R	11990189	11990511	Rho1	0	0.00433447	0.777235
chrX	14969631	14969870	Lsd-2	343	0.0352727	0.777069
chr2L	4999575	5000146	Rtnl1	-264	0.00387465	0.77703
chr3L	12798961	12799565	Sap130	-116	0.0114224	0.776656
chr3R	17798570	17798970	Eip93F	627	0.00732165	0.77638
chr2L	21219186	21219586	CG8679	-820	0.0171802	0.776324
chr3R	8267427	8267817	desat1	-177	0.0677929	0.776079
chr2R	14321974	14322374	CG30118	5786	0.00438537	0.775937
chrX	3267425	3267672	dm	406	0.0356085	0.775576
chr2L	16485168	16485727	dac	288	0.00125061	0.775392
chr2R	13677111	13677511	CG5033	-78	0.0492106	0.77529
chr3L	7353939	7354315	sec63	461	0.00365228	0.775264
chr2R	17499488	17499950	CG15673	899	0.0124129	0.774976
chr2R	11622966	11623366	CG30089	8245	0.0325318	0.774784
chr3R	22974848	22975248	CG6051	1734	0.0372077	0.774753
chr3R	17457662	17458062	E2f	906	0.0291979	0.774326
chr3L	12824993	12825287	CG10960	436	0.0435822	0.773883
chrX	3066724	3067124	CG18508	217	0.0232435	0.773809
chr3R	8269935	8270335	desat1	364	0.0035185	0.773537
chrX	15762558	15762945	Gapdh2	507	0.00788991	0.77261
chr2R	8394831	8395231	fdl	150	0.00742016	0.772591
chr2L	19576204	19576574	spi	-751	0.00190296	0.772308
chr3R	22920446	22920902	CG14259	419	0.00116662	0.772069
chr3L	6783334	6783552	vvl	266	0.00238411	0.771676
chr2L	10752801	10753201	CG17124	3286	0.0213785	0.771543
chrX	14823717	14824117	Flo-2	-147	0.0420506	0.77149
chrX	580883	581283	sdk	136	0.00305074	0.771126
chrX	12799490	12799940	CG4404	348	0.0023289	0.770986
chr2L	19791822	19792222	CG10466	-114	0.00115693	0.770849
chr3R	19873000	19873400	Rox8	106	0.0314277	0.770511
chr2R	11429085	11429489	Vha36-1	356	0.00345459	0.769944
chrX	4978411	4978811	CG32767	168	0.00434036	0.769386
chr3R	24714778	24715178	Doa	197	0.000233713	0.768944
chr3R	9879162	9879562	foxo	-3282	0.0125482	0.76855
chr2R	9085393	9085793	Kdm4B	178	0.00210096	0.768242
chr3L	441358	442042	klar	-449	0.00044197	0.767514
chr3R	14069031	14069431	14-3-3epsilon	805	0.00103117	0.767445
chr3R	16606791	16607191	Syp	1470	0.0435822	0.767302
chr2L	18966044	18966258	Nak	-2380	0.0269842	0.766792
chr2R	17511608	17512008	PTP-ER	100	0.0324431	0.766579
chr2R	8501008	8501408	Galpha49B	952	0.0337835	0.766324
chrX	8454570	8454970	Trf4-1	-67	0.00127463	0.76506
chrX	15604180	15604580	CG9281	204	0.022581	0.765001
chrX	11245372	11245772	CG1737	867	0.0178759	0.764525
chr3R	15239636	15240036	CG31221	1385	0.053304	0.764252
chr3R	7387901	7388301	sea	76	0.00305083	0.764103
chr3L	14543239	14543457	CG34039	-9637	0.0305573	0.763566
chrX	8303512	8303912	Trf2	382	0.000500937	0.763166
chr3R	25548788	25549188	Pcd	-79	0.00551731	0.763078
chr3L	11116681	11117081	CG42575	407	0.0123725	0.762086
chr2L	19045246	19045646	Acn	-63	0.0141465	0.761532
chr2R	14044862	14045118	lolal	331	0.00742016	0.761354
chr3L	4070845	4071105	wit	665	0.0276375	0.761196
chr2L	21623212	21623612	CG2201	186	0.000766145	0.761114
chr3L	14044244	14044644	CG6833	-108	0.0289573	0.761017
chr2L	10010298	10010501	Trp1	-104	0.0115653	0.760999
chr2R	5319286	5319686	Pdk	5518	0.00571525	0.760856
chr3R	17784816	17785110	Eip93F	10158	0.0573931	0.760516
chr3R	6206297	6206867	cwo	-7448	0.00225372	0.760269
chr3L	20511656	20512056	CG5059	558	0.000404223	0.76011
chr2R	12892270	12892670	NiPp1	162	0.00145909	0.759391
chr3L	11113492	11113892	fd68A	139	0.00182987	0.759293
chr2R	7258231	7258631	Tapdelta	189	0.000332735	0.759246
chr2L	9915470	9915758	yip2	348	0.00112698	0.759235
chr3L	19253014	19253240	nes	534	0.0840753	0.759037
chr2L	6612764	6613160	CG11050	1207	0.000269345	0.75874
chr2L	7810335	7810735	cdc14	101	0.0019482	0.758618
chr3R	16785294	16785694	Atpalpha	2005	0.0174504	0.75829
chrX	16267786	16268121	Fur2	697	0.00547669	0.75799
chrX	14734038	14734310	Flo-2	817	0.0113052	0.757082
chr3L	22767906	22768126	SPoCk	953	0.0434342	0.755552
chrX	16213934	16214334	Cyp1	249	0.000278044	0.755319
chr3R	3827218	3827618	CG2698	-102	0.00196348	0.754408
chr3R	17867926	17868326	how	203	0.000964148	0.75399
chr2L	7993099	7993700	pes	-1700	0.00048789	0.753218
chrX	1793613	1793841	arm	133	0.0296283	0.752551
chr3L	2774297	2774697	Atg2	-123	0.00230085	0.752313
chr2L	9521126	9521526	Oatp30B	-81	0.00133228	0.752006
chr3R	7499868	7500120	CG18476	3742	0.0307199	0.750769
chrX	21888942	21889260	l(1)G0196	-4253	0.00182728	0.750641
chr3L	8669634	8670274	h	765	0.000521978	0.750276
chr3R	736288	736688	Cdep	167	0.000158984	0.749936
chr3L	2587227	2587457	RpL8	-19	0.0924732	0.749754
chr3R	27573508	27573774	CG1910	307	0.00650907	0.749731
chr2R	18576076	18576476	ppa	145	0.00011423	0.749642
chr2R	2602316	2602716	CG3409	865	0.0212556	0.749598
chr3R	14960966	14961366	Cyp12a4	252	0.00605407	0.748931
chr2R	12720078	12720478	mir-8	1319	0.00170708	0.746987
chr3R	777563	777949	UbcD6	303	0.000141181	0.746304
chr3R	7387610	7387901	sea	185	0.00373634	0.745651
chr2R	17266236	17266636	cv-2	510	0.0109471	0.74561
chr2R	18260036	18260436	Liprin-gamma	343	0.0129434	0.74482
chr3R	5935306	5935577	Fmr1	293	0.012053	0.744701
chr3R	27602876	27603108	faf	-19	0.00175793	0.743668
chr2R	18449192	18449592	px	147	0.00105687	0.743478
chr3L	9691359	9691759	UbcD4	-81	0.000280798	0.743433
chr3R	16609099	16609425	Syp	578	0.000899066	0.743431
chr2R	20849568	20849968	CG2765	162	0.00596032	0.742682
chr2L	9614114	9614514	Trx-2	892	0.00290653	0.742185
chr3L	10851515	10851789	tna	205	0.00116662	0.741096
chr2L	1128561	1128805	Pino	158	0.00651046	0.740098
chr2L	19388886	19389314	CG17549	704	0.0101516	0.738791
chr2L	17384702	17385102	CLIP-190	-96	0.000887986	0.737956
chr2R	16199837	16200237	CG13868	1078	0.00162517	0.736679
chr3R	13542918	13543184	osa	946	0.0471129	0.735526
chr2R	16000970	16001197	18w	2137	0.00209847	0.734554
chr3L	9497413	9497812	path	781	0.000591401	0.734274
chr3R	3732708	3733108	CG2943	151	0.00605407	0.733989
chr2L	471499	471765	CG4297	483	0.00673921	0.733876
chr3R	5758408	5758808	Glut4EF	3938	0.00629681	0.733137
chr2L	16286263	16286663	crp	1229	0.00223879	0.732407
chr3L	21018946	21019346	skd	107	0.000118718	0.732345
chr3R	14399397	14399797	fray	761	0.00725921	0.732078
chr2R	2060247	2060647	Cyp6w1	-731	0.00239945	0.731625
chr2L	16447280	16447591	Idgf2	-105	0.000224818	0.731565
chr3R	26713450	26713666	Sap-r	881	0.0801304	0.731298
chr2L	10220009	10220239	Npc1a	710	0.0275259	0.731082
chr3L	2585947	2586165	msn	90	0.0306755	0.730627
chr3R	23774420	23774812	Gp93	-147	0.000225668	0.7304
chr2R	4554653	4555053	Acsl	1161	0.000481055	0.730278
chrX	7985830	7986230	Ubc-E2H	71	0.0094692	0.729549
chr2L	22148568	22148904	CG34137	-2975	0.00194923	0.72905
chr2L	9691988	9692235	Pka-C1	7090	0.0169108	0.72892
chr3L	12259135	12259385	app	581	0.00594882	0.72868
chr3R	17844334	17844562	CG6439	331	0.0191594	0.727273
chrX	2029994	2030383	ph-p	372	0.00237425	0.727208
chr3R	4982818	4983272	pum	648	0.00106708	0.726976
chr3R	14071008	14071408	14-3-3epsilon	2745	0.000779172	0.726614
chr3R	26426518	26426724	CG2246	470	0.0382419	0.726335
chr3L	13015807	13016207	CG11255	-208	0.0145152	0.725901
chr3L	18890512	18890912	CG3902	666	0.00967559	0.7235
chr3R	9472318	9472635	rin	-201	0.0509529	0.722913
chr3L	4416385	4416591	DOR	1906	0.012824	0.72272
chr3R	22287526	22287926	CG5455	473	0.000298663	0.721539
chr3L	3765351	3765751	CG32264	153	0.00100544	0.720194
chrX	14918513	14918913	be	232	0.00199573	0.719659
chr2L	4197683	4198083	CG3714	-484	0.00278114	0.719563
chr3L	4412684	4413084	DOR	-1459	0.000365698	0.719528
chr2R	18270996	18271396	CG13506	539	0.00199573	0.71881
chr3L	21763150	21763550	Syn1	263	0.000195588	0.717478
chrX	11029855	11030189	Klp10A	389	0.0677929	0.716248
chr3L	17951074	17951470	Eip75B	3617	0.00112698	0.715477
chrX	11712269	11712669	CG43154	-82	0.00121532	0.715049
chrX	548998	549300	Hmt4-20	-210	0.00230746	0.71271
chr3L	1034251	1034541	CG9205	-238	0.000922371	0.71153
chr2R	5026487	5026979	CG8788	671	0.000766145	0.707666
chrX	6755879	6756149	CG43736	-6448	0.0188053	0.707497
chr2R	9389773	9389975	mars	-85	0.000173977	0.706775
chr2L	18986068	18986468	CG10641	997	0.0031454	0.706064
chrX	17520986	17521222	CG8408	720	0.00846428	0.706018
chr2L	11516696	11517096	CG6509	152	0.000371375	0.705974
chr4	1013159	1013593	toy	2988	0.00116911	0.704904
chrX	3267672	3268072	dm	648	0.0052114	0.704322
chr3L	7827360	7827760	Pdp1	-1363	0.00528655	0.704203
chr3L	9892254	9892468	nudE	-70	0.00108718	0.70401
chr2R	2629317	2629717	phtf	-83	0.000273391	0.701652
chr2L	8709018	8709247	Hnf4	58	0.00897878	0.700521
chr3R	20374916	20375316	Esyt2	357	0.00125061	0.698304
chr3L	1861411	1861746	R	161	0.000436976	0.698265
chr2R	17437010	17437210	Egfr	2104	0.0710395	0.697712
chr2L	9494120	9494320	Gdi	472	0.0188712	0.697648
chr3R	24509172	24509572	CG9990	1522	0.00235761	0.696094
chrX	5649199	5649599	CG15771	-264	0.000290961	0.696086
chrX	17720496	17720896	Socs16D	830	0.00210086	0.695481
chr3R	4865402	4865802	hyx	-95	0.000185646	0.695065
chr3R	4872575	4872799	Rel	109	0.00807412	0.693914
chr2L	6447504	6447904	CG9527	132	0.000142688	0.693862
chr3L	19889720	19890120	Mi-2	-7978	0.00185544	0.693292
chr2L	6080461	6080684	Kr-h1	-1140	0.0102967	0.683677
chr3R	1076685	1077022	CG12163	558	0.000481055	0.683469
chr3R	13543184	13543399	osa	671	0.000264983	0.682044
chr3L	12401146	12401546	CG32103	385	0.000125255	0.681668
chr3L	21018736	21018946	skd	359	0.00923897	0.679018
chr3R	5700738	5701005	Glut4EF	527	0.000510848	0.676022
chrX	13298839	13299123	GstT4	224	0.000867747	0.663842
chrX	18683104	18683356	Pk17E	747	0.000336792	0.656523
chrX	5410349	5410700	CG12730	-703	0.000105418	0.653767
chr2L	16251790	16252190	PRL-1	-193	0.000350649	0.588286
chr3R	17120878	17121092	Hsromega	-730	0.0288941	0.575096
CREB/CRTC-unbound
Chromosome	Start	End	Gene Symbol	Distance to TSS (bp)	adjusted p	Fold change
chr2L	9529546	9529750	CG31883	1218	0.00967559	2.2845
chr4	1142328	1142728	Cals	1032	0.000331196	2.23027
chr3L	19089432	19089832	CG11577	-297	0.000212506	1.95467
chr3L	7647885	7648285	CG7492	-221	0.000617095	1.92371
chr2L	12435337	12435554	SC35	-842	0.000176912	1.87006
chr3R	27421056	27421282	RpL6	665	0.00279062	1.83905
chr4	502547	502947	Asator	122	0.0294393	1.81621
chrX	16685862	16686081	CG4768	-82	0.0131016	1.78991
chr2R	15383467	15383867	hpo	687	0.000123986	1.75979
chr3R	22700840	22701086	Rb97D	411	0.000131441	1.75069
chr2R	17606786	17607066	Tango11	345	0.00725921	1.70347
chr2R	19191202	19191602	Prosbeta5R	5930	0.000527788	1.70191
chrX	6188483	6188777	CG15892	-298	0.000100676	1.69661
chr2R	9045885	9046151	CG34439	-21	0.00982722	1.69533
chr2L	10989133	10989524	CG16833	0	0.000131108	1.69037
chr4	328200	328640	Rad23	-290	0.00501262	1.66894
chr2R	8115286	8115499	CG8854	-1116	0.000637462	1.66481
chr3R	17185518	17185820	pre-mod(mdg4)-Z	-173	0.00338012	1.65822
chr3L	1567575	1567902	CG7879	820	0.000867747	1.65767
chr2L	16676948	16677191	her	-33	0.0193244	1.65377
chr2R	13982122	13982359	CG5757	72	0.00145909	1.63607
chrX	21941640	21941874	CG17598	356	0.033438	1.62813
chr2R	11996884	11997135	Ric	394	0.00238411	1.62732
chr2R	5753591	5753991	Ntmt	627	0.00133467	1.62483
chr2L	10230452	10230707	CG5694	1027	0.00580952	1.62276
chr2L	12692275	12692563	CG5525	453	0.0473222	1.61833
chr3L	18937946	18938204	CG32204	981	0.000840491	1.61655
chr2L	5531430	5531749	CG7277	586	0.00937005	1.61526
chr2L	7387536	7387843	CG5149	465	0.0021778	1.60154
chr3R	3884984	3885384	CG7918	-150	0.000104069	1.59875
chrX	6184567	6184840	CG15896	-282	0.026087	1.59424
chr4	950038	950274	eIF4G	1079	0.0628612	1.58903
chr2R	6029825	6030057	CG18011	-152	0.000494196	1.58179
chr2L	3449595	3449811	Snx1	-79	0.00454739	1.56953
chr2R	19600560	19600960	Sesn	-634	0.000192161	1.56666
chr3L	1247640	1247962	Sac1	-4	0.00571356	1.54784
chrX	694814	695074	Rbf	454	0.0350777	1.53796
chrX	21210918	21211318	fliI	285	0.000516549	1.53777
chrX	9001056	9001456	CG7039	-178	0.000350394	1.53274
chr3R	13442068	13442461	CG14324	2239	0.00131931	1.52271
chr2R	7740327	7740727	Mtor	375	0.000516822	1.52117
chr3R	20757606	20757820	CG11771	-28	0.0298367	1.51994
chr2R	10379353	10379753	L	10813	0.000153463	1.51891
chr2L	10375107	10375389	CG33303	436	0.0165517	1.51886
chr3L	21335460	21335782	CG7324	1139	0.0365278	1.51221
chr2R	10045282	10045766	CG13016	198	0.000168161	1.5058
chr2R	13559620	13560020	P32	324	0.000315536	1.50371
chr3L	4258821	4259167	CG15011	124	0.00176109	1.4997
chr2R	3426326	3426726	CG1598	672	0.0378078	1.49879
chr2R	10102692	10102960	mir-308	441	0.0284205	1.49792
chr3L	8714464	8714884	CG6511	-56	0.000687933	1.49746
chr2L	11840624	11840868	CG43936	0	0.000580024	1.49216
chr4	212130	212375	CG2316	1756	0.0332709	1.49021
chr3R	1528578	1528826	plx	-3675	0.00821043	1.48923
chr2R	9394030	9394284	mip120	257	0.0308413	1.48117
chr2R	20856264	20856492	RpL19	551	0.0239325	1.47962
chr2L	270986	271385	CG3645	547	0.00725921	1.47794
chr3L	17424184	17424408	frc	1901	0.0200098	1.47559
chr3R	13630604	13631004	CG17802	157	0.000557517	1.47415
chr3L	17835692	17835914	CG5567	737	0.0308413	1.4739
chr3R	3356056	3356379	alphaTub84D	-186	0.00569999	1.46884
chrX	20898598	20898934	CG1532	548	0.0171207	1.45994
chrX	21210714	21210918	fliI	-57	0.0314045	1.45873
chrX	8071268	8071668	slpr	-274	0.0172957	1.45813
chr3R	1423668	1424068	snoRNA:Psi28S-3186	0	0.00169587	1.45807
chr2R	12972178	12972578	CG30460	2359	0.000151496	1.45805
chr2R	18769248	18769540	CG3501	744	0.0384562	1.45503
chr3L	9710268	9710668	snmRNA:838	528	0.000772827	1.45464
chrX	9140752	9141152	amx	154	0.000336792	1.45253
chr3R	4501706	4501928	CG9773	409	0.0331108	1.45247
chr3R	6680409	6680809	CG4511	-123	0.000339383	1.4519
chr4	979953	980353	CG32016	-1115	0.0856254	1.44314
chr3R	11192172	11192572	CG34404	92	0.00165752	1.44088
chr2R	11997135	11997535	Ric	157	0.000864682	1.43955
chr3R	4649827	4650119	CG8379	-64	0.00111655	1.43597
chr3R	1686415	1686815	CG2017	356	0.000617095	1.4338
chr2R	1895679	1896079	Act42A	7310	0.00406632	1.43301
chr2L	10036060	10036460	obst-B	3542	0.00424599	1.43285
chr3R	25500506	25500712	CAP-D2	-678	0.076024	1.4323
chr3R	5416041	5416330	bocksbeutel	445	0.020148	1.43222
chr3R	7567479	7567681	CG14722	-58	0.0345365	1.43179
chr2R	10373779	10374179	L	5259	0.00252186	1.43079
chr2R	4502705	4503036	Cirl	670	0.00404394	1.42923
chr4	153749	154340	CG32000	1094	0.00808842	1.42344
chr2R	10390937	10391292	Cpsf160	119	0.0382419	1.42315
chr2R	8318034	8318234	CG43204	-126	0.0170968	1.42086
chr4	1182465	1182865	Kif3C	14543	0.00300745	1.42003
chr2L	11100450	11100850	Reps	5987	0.00127565	1.41809
chr3R	58662	59062	abs	-42	0.000867747	1.41791
chr2R	5889267	5889482	mir-4967	10225	0.00725921	1.41608
chrX	2841950	2842350	CG3603	-68	0.0158236	1.41527
chr3L	12766164	12766564	Hip1	42	0.00182728	1.41217
chr2R	13981819	13982122	CG5757	183	0.026488	1.40951
chr3L	16160353	16160753	CG33796	2627	0.0139308	1.40937
chr3R	23099360	23099760	CG5934	-73	0.000899066	1.4083
chr2R	17406228	17406628	CG10494	152	0.012995	1.40823
chr3L	7340315	7340715	Srp19	608	0.0343202	1.40716
chr2R	1491397	1491734	Fis1	738	0.0213353	1.4071
chr2L	13164325	13164640	DnaJ-H	476	0.0333169	1.40544
chr3R	22916238	22916476	Cpr97Eb	363	0.00896562	1.40494
chr3L	17048864	17049264	CG7724	343	0.00594882	1.39954
chr3L	17901210	17901610	CG14353	-163	0.00568942	1.39915
chr3L	20762086	20762552	CG4074	279	0.000119951	1.3991
chr4	153525	153749	CG32000	854	0.0259382	1.39906
chr2L	298454	298854	Pi3K21B	762	0.0168579	1.39845
chr2L	8311617	8311962	CG7806	380	0.00404394	1.39447
chr2L	20673266	20673740	CG31678	2340	0.00156012	1.39304
chr3L	16344986	16345386	CG4933	-56	0.00145996	1.39252
chr3R	15229142	15229542	CG5316	-86	0.000407711	1.3914
chr2L	1491926	1492371	CG31928	-156	0.00759419	1.39125
chr2L	16888496	16888896	tweek	196	0.00569999	1.39034
chrX	6567140	6567540	CG3198	651	0.0865839	1.38684
chr3L	21194906	21195256	CG33054	863	0.0173265	1.38638
chr3R	22916014	22916238	Cpr97Eb	629	0.0706521	1.38532
chr2L	294261	294661	U2af38	212	0.00712733	1.38478
chr2R	12737854	12738254	IntS8	-78	0.00832618	1.38297
chr3R	5870854	5871216	CG11722	176	0.0125248	1.38257
chr3R	18288016	18288220	AP-50	0	0.0683829	1.38174
chr3L	3318875	3319275	CG12077	140	0.0280718	1.38144
chrX	5559984	5560217	CG4119	-42	0.0545849	1.37785
chr2L	6490839	6491210	CG31638	-76	0.0168995	1.37653
chr3R	23461068	23461448	CG5611	505	0.0926233	1.37617
chrX	13616000	13616400	mus101	-71	0.0129434	1.37321
chr2L	8001470	8001944	Wwox	2579	0.00272088	1.37259
chr2R	8208668	8209134	CG13163	-41	0.00651046	1.37258
chr2R	1238685	1239272	CG10395	648	0.00545632	1.3711
chr2R	19738998	19739398	gbb	-60	0.00785501	1.3708
chr2L	6047883	6048283	CG12393	-74	0.00988147	1.37068
chr3L	24022610	24023010	CG40045	1185	0.00338012	1.3698
chr3L	15949629	15950029	elgi	-81	0.00773249	1.36952
chr3R	7045134	7045406	CG6689	438	0.0641194	1.36865
chr2L	13386925	13387325	CG9293	165	0.000592305	1.36772
chrX	15640192	15640592	CG8944	124	0.075576	1.36687
chrX	13629494	13629771	g	8	0.0131248	1.36675
chr3R	4069356	4069683	CG9636	0	0.00891104	1.36623
chrX	5559619	5559984	Sirt4	162	0.00845338	1.36579
chr2R	2697218	2697618	CG15237	120	0.0468545	1.36324
chrX	19385582	19385982	pcm	181	0.0022696	1.36136
chr2R	16196072	16196472	CG11200	71	0.00350319	1.35923
chr3L	11158026	11158426	Alg10	-126	0.0242484	1.35833
chr2R	15486359	15486759	CG16716	5253	0.0186803	1.35831
chr2L	18811844	18812146	CG17325	-916	0.00957059	1.35732
chr3L	6744524	6745087	velo	643	0.0125872	1.35629
chr3L	19908104	19908504	Rpn1	-139	0.00462968	1.35556
chr2R	7858124	7858406	CG8290	-130	0.00531789	1.35405
chr3R	3092167	3092567	Syt4	578	0.05215	1.35388
chr2L	21344198	21344498	Tsp39D	-190	0.0047974	1.3523
chr2R	17056684	17057084	CG9437	401	0.0497042	1.35219
chr2R	8521016	8521416	spt4	-84	0.0139778	1.35218
chr2R	5017281	5017581	CG18659	1795	0.0473222	1.35137
chr3L	8174184	8174584	CG7979	344	0.0232431	1.35122
chr2R	8645056	8645456	ox	-168	0.00113303	1.35122
chr2L	13793695	13794095	sec71	332	0.00632522	1.34974
chr3R	20850366	20850766	CG11781	140	0.00305074	1.34879
chr3L	4540856	4541256	CG32243	132	0.00101113	1.34857
chr3L	17835914	17836152	CG5567	519	0.0665909	1.34728
chr2L	19440864	19441190	CG10237	109	0.00414786	1.34677
chr2R	11452890	11453290	CG8195	144	0.00793452	1.34646
chrX	7184961	7185361	unc-119	157	0.00622682	1.34643
chr2R	12026519	12026853	Got1	515	0.000879016	1.34596
chr3L	4318699	4319026	CG32250	-125	0.00793452	1.34522
chr2L	20015852	20016090	CG43861	1201	0.0882608	1.34511
chr2L	6000185	6000585	Tsp26A	-128	0.00819219	1.34339
chr3R	25500712	25501202	CAP-D2	-484	0.00417284	1.34256
chr2L	2740244	2740689	Hrs	382	0.00679373	1.34255
chrX	935128	935547	CG42259	-4924	0.00991468	1.34251
chr2R	19986964	19987398	enok	-233	0.00174424	1.34242
chrX	7805950	7806442	snz	0	0.00923897	1.34241
chr2R	15054785	15055287	CG10737	-2656	0.00366338	1.3422
chr3L	5128998	5129335	CG10674	136	0.00175172	1.34206
chr2L	21070890	21071152	CG9265	142	0.0174606	1.34191
chr3R	4650119	4650519	CG8379	-138	0.000481055	1.34183
chr2R	11088354	11088754	CG8090	109	0.0179431	1.34087
chr3R	2972468	2972868	gfzf	407	0.0369719	1.34012
chr2L	6944408	6944808	CG10158	655	0.0715125	1.33867
chrX	13230949	13231245	RpS15Aa	414	0.0686302	1.33642
chr3L	20428716	20429170	mRpL15	356	0.0090127	1.33596
chr3R	11089136	11089536	Set	-52	0.054459	1.33506
chr3R	8820854	8821242	yellow-f2	155	0.0404918	1.33472
chr3L	6322832	6323665	Or65c	2308	0.00113501	1.33405
chr3L	7233827	7234055	RpL18	301	0.039147	1.33402
chr2R	10088369	10088769	VGAT	113	0.0157583	1.33201
chr2L	9885174	9885574	nAcRalpha-30D	848	0.0343202	1.33022
chr3L	9428083	9428483	CG42526	208	0.0169985	1.32984
chr2R	19841480	19842062	thoc5	-28	0.0052115	1.32949
chr2R	19601402	19601714	Sesn	-147	0.00568942	1.32888
chr3R	3075385	3075797	CG10050	-13	0.00201085	1.32856
chr3L	11090603	11090981	CG6272	453	0.0295209	1.32661
chr2L	10334091	10334366	GATAd	362	0.00703306	1.32588
chr2L	560034	560449	rempA	67	0.000494196	1.32569
chr3R	2209148	2209548	CG10277	-703	0.0198681	1.32551
chrX	2502572	2502972	Bzd	124	0.0200252	1.32534
chrX	1816510	1816910	eIF2B-epsilon	158	0.0127232	1.32439
chr2R	10823477	10823877	Lap1	481	0.0172704	1.32213
chr2L	10246033	10246271	chico	779	0.0556701	1.32161
chr3L	11996266	11996666	CG6928	177	0.0232435	1.32036
chrX	14983691	14984091	rab3-GEF	-139	0.0162004	1.32017
chr4	231229	231629	Crk	563	0.00145909	1.31999
chr2L	451952	452352	crq	577	0.0532122	1.31983
chr2L	10483211	10483611	Grip75	-97	0.0188053	1.3186
chr2R	2670645	2671045	Cyp6a2	-1824	0.0542083	1.31819
chr3R	25511730	25511942	Obp99c	560	0.081935	1.31796
chr2R	5054633	5055033	CG42382	183	0.0187528	1.31777
chr2R	9107945	9108345	CG17059	347	0.0124144	1.31776
chr3R	7836399	7836997	CG3532	-99	0.00162517	1.3175
chr2R	13613988	13614325	Snx16	100	0.0188053	1.31693
chr3R	27421282	27421500	RpL6	349	0.0471205	1.31571
chr3R	7707839	7708321	CG6962	181	0.00703306	1.31562
chr3R	4490029	4490491	CG8032	-163	0.0207916	1.31524
chr2L	816018	816640	Pex12	216	0.00380249	1.31477
chr2R	17200108	17200508	CG9485	-101	0.00350275	1.31303
chr3R	1202862	1203304	7B2	565	0.0261098	1.31256
chrX	22405292	22405658	stnA	972	0.0259234	1.31218
chr2L	15005646	15006046	dyn-p25	-98	0.00985194	1.31199
chr2L	2147500	2147900	CG7261	-125	0.00732165	1.31187
chr3L	22458414	22458814	CG11438	-1307	0.0350385	1.31152
chr2L	12435554	12435954	Elf	-920	0.0259392	1.31097
chr2L	10516055	10516264	Fatp	381	0.0437405	1.31062
chr2L	3371040	3371440	CG34394	110	0.00596032	1.3086
chr2R	13434226	13434550	RpL18A	536	0.00111353	1.3083
chr3L	17506610	17507010	U4-U6-60K	169	0.0141635	1.30749
chr2R	7339904	7340162	E(Pc)	-143	0.000782498	1.30745
chr2L	19525986	19526462	CG10166	144	0.000777983	1.30738
chr3R	22689006	22689586	IntS12	-72	0.00451809	1.30729
chr2R	2644095	2644580	CG3420	236	0.00161943	1.30656
chr3R	5452850	5453293	CG8319	0	0.011919	1.30577
chr3R	17603190	17603590	RpI12	87	0.0333169	1.30534
chr2L	11987634	11988034	CG6686	162	0.0143428	1.30465
chr3L	19798188	19798588	CG15881	-93	0.0482346	1.30432
chr2L	9912058	9912537	Etl1	332	0.0322628	1.30399
chr3R	12097760	12098068	Mat89Ba	134	0.0548909	1.30343
chr3R	23428978	23429378	dsd	3901	0.026488	1.30336
chr2R	16912782	16913182	CG9350	373	0.00773249	1.30336
chr2L	3030484	3030884	GABPI	-106	0.00923897	1.30325
chr3L	11650183	11650476	mir-274	356	0.0585224	1.30274
chrX	1589422	1589822	a6	295	0.0305238	1.30239
chr2L	5765763	5766163	obst-E	157	0.019787	1.30199
chr3R	2485407	2485807	agt	184	0.0075701	1.30064
chr3R	1289901	1290484	PEK	371	0.00986941	1.29905
chr2R	19411064	19411268	mi	-66	0.0336156	1.29725
chr3R	14046114	14046514	CG7988	-21	0.0207562	1.29725
chr3L	16653512	16653740	snRNA:U12:73B	6838	0.0979292	1.29715
chr2L	13382382	13382755	loqs	-59	0.0817176	1.29682
chr3L	7234832	7235232	Neos	-86	0.0021778	1.29625
chr2R	10823146	10823477	Lap1	-146	0.0203929	1.29377
chr3R	1183371	1183945	Prosbeta7	308	0.00712087	1.29367
chr2L	20463028	20463428	CG2493	187	0.0145152	1.29102
chr2L	19758218	19758618	CG10628	188	0.0367999	1.28908
chr3R	19598660	19599060	tst	-249	0.0721597	1.28876
chr2L	10357086	10357486	CG5045	473	0.0427188	1.28852
chr2R	4787639	4788039	CG13751	-67	0.0257003	1.28792
chr4	325920	326320	Syt7	250	0.00101664	1.2879
chr3R	18983116	18983516	unk	239	0.00165026	1.28781
chr3L	19972530	19972930	CG14182	155	0.00103117	1.28738
chr2L	10431282	10431682	TfIIB	-125	0.0180585	1.28705
chr2L	11841837	11842237	CG44008	166	0.00125061	1.28676
chr2L	5528044	5528294	CG31915	-137	0.0169589	1.2863
chr3R	19593152	19593436	CG10375	-75	0.00453369	1.28606
chr2R	9749438	9749838	CG13344	-95	0.00732165	1.28438
chr3L	1947116	1947516	mu2	137	0.0690717	1.28414
chr3L	21261370	21261770	CG9391	105	0.0427063	1.28386
chrX	8330709	8331010	CG12125	68	0.0573563	1.28362
chr3R	16448049	16448449	H	576	0.0124323	1.28327
chr2L	9529750	9530106	CG31883	1416	0.0706522	1.28285
chr2L	10250742	10251223	CG31717	-125	0.00723907	1.28282
chr2R	1963531	1963975	CG7845	123	0.0298358	1.28245
chr4	81304	81704	ci	-3820	0.026488	1.28181
chrX	15186992	15187427	CG5877	-115	0.020949	1.28123
chrX	15886235	15886689	exd	-61	0.00545632	1.28098
chr3R	20183254	20183654	Golgin84	201	0.014685	1.28067
chrX	11047471	11047871	rtv	140	0.0338629	1.28034
chr2R	8524171	8524571	Iswi	-178	0.0139065	1.27942
chr2R	5888765	5889165	mir-4967	10732	0.0290653	1.27939
chr3L	24067190	24067416	Snap25	-25	0.0662947	1.27884
chrX	7976083	7976985	CG2254	-620	0.0010472	1.27826
chr3L	9965424	9965824	vnc	185	0.0515084	1.27802
chrX	6743750	6744150	CG4558	-118	0.0597151	1.27784
chr3L	21619308	21619652	CG11306	-112	0.00793452	1.27775
chr2L	20016090	20016362	CG43861	989	0.0894196	1.27727
chr3R	26632720	26633120	dj-1beta	-37	0.00632522	1.27658
chrX	3756407	3756807	roX1	75	0.0199164	1.27604
chr3R	13211580	13211925	lute	-115	0.013204	1.27595
chr2R	7740010	7740327	Mtor	-48	0.076762	1.27587
chr3R	15882849	15883249	CG4973	-367	0.049715	1.27557
chr2L	1611347	1611747	CG14352	-126	0.0444988	1.27526
chr2R	18313968	18314368	CG10344	268	0.0427188	1.27493
chr3L	12111313	12111713	ssp	-125	0.0758819	1.27455
chr2R	11826649	11827132	Mlf	22	0.0291933	1.27379
chr2R	12760040	12760440	CG6429	-258	0.0294317	1.27375
chr3R	25144736	25144948	Cnx99A	359	0.0821415	1.2737
chr2L	10004325	10004725	CG4747	681	0.0859026	1.27289
chr2R	5701984	5702384	lectin-46Cb	-818	0.0506266	1.27241
chr3R	1649878	1650278	CG2023	107	0.0278386	1.27203
chr3L	4321809	4322209	CG15014	245	0.0573563	1.27123
chr3L	9965070	9965424	CG6674	65	0.00594882	1.27091
chr2L	12692563	12692883	CG5525	156	0.0210393	1.27088
chr3R	8855932	8856332	CG12360	94	0.00849285	1.27065
chr2L	2236292	2236876	gho	306	0.00508449	1.27055
chrX	16170272	16170672	Pros28.1	-151	0.00289883	1.27033
chr3L	315156	315624	CG34264	-1723	0.0204981	1.26914
chrX	17751054	17751390	CG6762	-85	0.0167558	1.26912
chr2R	2560933	2561333	CG3271	0	0.0127576	1.269
chr2L	4325085	4325485	CG16857	712	0.0717984	1.26895
chr2R	19949384	19949586	RpL39	347	0.0690717	1.26807
chr2L	7387843	7388243	CG5149	182	0.00594882	1.26796
chrX	20382452	20382852	CG1812	-58	0.0681766	1.26759
chr3L	16653740	16654193	snRNA:U12:73B	7053	0.0146163	1.26697
chr2L	13240096	13240496	CG5945	-168	0.0453843	1.2661
chr2L	19053724	19053996	CG10492	-113	0.0689214	1.266
chr2L	1158575	1158975	Tango14	-87	0.00651046	1.26546
chr2R	9338205	9338605	cbs	224	0.0398182	1.26546
chr3R	5871216	5871616	mtTFB2	-90	0.0573563	1.26437
chr2R	12207629	12208183	CG8060	380	0.0295139	1.26431
chrX	6572466	6572816	l(1)G0255	-117	0.036183	1.2641
chr2R	18308468	18308868	rad50	-112	0.0523433	1.26405
chr3R	4476707	4477107	CG8021	-84	0.00600892	1.26331
chr2R	16132432	16132832	CG11208	247	0.018916	1.26182
chr2L	11841489	11841837	CG44008	514	0.0532122	1.26148
chr3R	159423	159823	CG9776	141	0.0412566	1.26142
chr2L	10515088	10515488	Fatp	1346	0.0311091	1.26111
chr2R	2636686	2636898	Eb1	-73	0.052286	1.26074
chr2R	3699247	3699647	CG1550	40	0.0847427	1.26067
chr3L	13405841	13406241	flr	-27	0.0496597	1.25996
chr3L	16083552	16083952	ClC-c	-181	0.0036072	1.25982
chr2R	18522884	18523474	CG17807	332	0.00703306	1.25964
chrX	9036629	9036854	CG7065	233	0.0484399	1.25947
chr2R	3426772	3427234	CG1598	220	0.00350275	1.25888
chrX	18398936	18399336	Rad51D	4903	0.0573563	1.25793
chr2R	1540216	1540616	CG11665	85	0.060402	1.25708
chr3L	8980073	8980473	CG5068	456	0.0960642	1.25706
chr3L	2388198	2388710	CG13800	300	0.0167985	1.25661
chr2L	19035016	19035416	mib2	-271	0.0733975	1.25655
chr3L	1638918	1639318	metl	107	0.0362287	1.25651
chr2R	8085919	8086319	CG8858	178	0.0509237	1.25477
chr3R	24645006	24645406	CG1523	165	0.0256006	1.25439
chrX	15344230	15344630	Ahcy13	-104	0.0889406	1.25423
chr3R	1617552	1617952	CG1218	-125	0.0141729	1.25198
chr3R	6688599	6688999	CG6574	81	0.0472417	1.25196
chr2R	5920695	5921095	CG12129	-61	0.0575062	1.25176
chrX	3998134	3998534	brn	-3	0.0291785	1.2511
chr3R	4647687	4648087	CG8369	-134	0.0900878	1.25105
chr2R	5009726	5010168	GstE13	-96	0.0788408	1.25087
chr2R	14013508	14013908	Spn55B	-64	0.0220215	1.25071
chr2R	3840173	3840752	CG30378	2511	0.0182936	1.2506
chr2L	7027572	7027972	CG3476	-152	0.0782719	1.25007
chr2L	1726714	1727084	Eno	798	0.026488	1.24922
chrX	700367	700767	Sec22	453	0.0672921	1.24911
chr3L	21619652	21620052	CG11306	478	0.0784083	1.24672
chr3R	9605213	9605797	CG42375	-58	0.0637985	1.2465
chr2L	5052842	5053242	eIF-3p40	17	0.0413996	1.24636
chr2R	20419380	20419780	CG13585	-8	0.0442649	1.246
chrX	1903029	1903429	CG4406	136	0.0521595	1.24588
chr3R	4541236	4541636	Cks85A	125	0.0962844	1.2456
chr2R	8222498	8223140	CG8490	-104	0.00924042	1.24523
chr3L	4262594	4262994	VhaM9.7-a	-52	0.0113249	1.2447
chr2R	5914264	5914664	CG12128	-109	0.0681766	1.24465
chr3R	19083388	19083830	wda	206	0.0480466	1.24452
chr2R	19732404	19732804	CG5554	-157	0.0351049	1.24429
chr3L	12747527	12747927	CG10973	132	0.0237517	1.2437
chr3L	15602937	15603488	CG7650	345	0.00670976	1.24324
chr3R	19986848	19987248	Myo95E	9	0.0280718	1.24314
chr2R	17506194	17506594	clt	147	0.00451809	1.24304
chr3R	18316760	18317160	T-cp1	196	0.0296632	1.24295
chr3L	12391973	12392373	CG32104	215	0.0553139	1.24271
chr3R	18594996	18595396	CG43092	174	0.0537227	1.24269
chr3L	21618410	21618810	CG7166	104	0.0156081	1.24218
chr3R	24876656	24877222	CG11841	-56	0.0314277	1.24206
chr3R	24431926	24432326	CG9986	315	0.0696365	1.24196
chr2L	9165917	9166317	CG9586	385	0.0665657	1.24069
chr3R	5986326	5987075	CG6254	521	0.00472819	1.24052
chr2L	5528294	5528694	CG31915	387	0.0391467	1.23995
chrX	20898934	20899334	CG1532	216	0.0374181	1.23988
chr3L	10875892	10876292	CG7949	-59	0.0392779	1.23914
chr2R	8068016	8068416	wash	-35	0.0149383	1.23881
chr2R	20290440	20291040	Mov34	-92	0.0156075	1.23866
chr2L	10516264	10516664	Fatp	142	0.0250836	1.2384
chr2R	4621463	4621863	stmA	115	0.0121339	1.2378
chr2R	17183080	17183480	CG42672	-68	0.0333169	1.23682
chr2R	10505194	10505594	Su(var)2-HP2	121	0.0763597	1.23602
chr3R	3833336	3833736	CG2767	255	0.00897878	1.23576
chr2L	17561114	17561450	mir-124	-5039	0.0413996	1.23574
chr3L	12496563	12496963	CG10646	210	0.0579693	1.23573
chr3R	27255242	27255642	CG11337	-24262	0.0826907	1.23511
chr2R	14285390	14285790	GstE1	-287	0.0471	1.23432
chr3L	11554505	11554894	CG7394	-371	0.097069	1.23386
chr3L	12843533	12843933	Wbp2	470	0.0131757	1.23377
chr4	1049128	1049528	CG11077	636	0.0792755	1.23324
chrX	16492159	16492586	CG9784	150	0.052286	1.23315
chr2L	295347	295747	Hop	373	0.0766884	1.23314
chr2R	19820120	19820520	Ca-P60A	708	0.00967559	1.23261
chr2R	7166765	7167149	CG9067	217	0.0938038	1.23155
chr3R	22692752	22693152	His2Av	275	0.0990114	1.23125
chr2L	19044446	19045104	Ttc19	495	0.00605407	1.23093
chr2R	19973680	19974080	snama	-222	0.0707818	1.22951
chr3R	18396572	18396972	CG33110	848	0.080705	1.229
chr3L	7969408	7969808	CG8209	-54	0.0514901	1.22871
chr3L	22067568	22067808	CG7133	113	0.0474032	1.22854
chr3L	1864770	1865170	HBS1	117	0.0323372	1.22765
chr3R	1687469	1687757	CG2017	11	0.0701408	1.22764
chr3L	20500696	20501174	CG5078	1736	0.0870174	1.22624
chrX	7976985	7977462	CG2254	-1509	0.0456586	1.22596
chr2L	21075480	21075880	tadr	269	0.0998775	1.22563
chr3R	8181599	8181999	MBD-R2	130	0.0711367	1.22545
chr3L	12329424	12329824	CG10418	-120	0.0763143	1.22544
chr2R	2903161	2903561	CG43646	-2865	0.0962844	1.2252
chr2R	12979046	12979438	Sply	52	0.0865839	1.22453
chr3R	22938252	22938652	CG5815	-113	0.0516792	1.22401
chr3L	1302331	1302584	Rac1	140	0.0951962	1.22352
chr3R	6533647	6534047	CG31278	169	0.0509529	1.22251
chr2L	18968942	18969342	Tango6	-62	0.0323372	1.22227
chr3R	24370168	24370568	CG12413	156	0.0476024	1.22173
chr2L	10760648	10761048	CG6495	-221	0.034878	1.22149
chr2L	10737526	10737926	Vha16-5	138	0.0994743	1.2209
chr3R	8811635	8812035	CG31342	-34	0.0515283	1.2196
chr3R	7449167	7449567	CG14711	278	0.0510955	1.21904
chr3L	24067416	24067816	Snap25	253	0.0582357	1.21871
chr2R	6616174	6616574	Rab3	311	0.0348214	1.21812
chr2R	13452248	13452690	CG14480	-128	0.0437405	1.21809
chr2L	15271234	15271680	Cul-3	172	0.0403649	1.21714
chr2R	3803571	3803971	CG12159	163	0.0408338	1.21649
chr3R	18287338	18287738	Rpn7	221	0.0167829	1.21628
chr3L	21530132	21530532	Pros54	-104	0.0277976	1.21595
chr3L	9706546	9706946	SH3PX1	159	0.0872351	1.2144
chr2R	7875919	7876319	rho-7	107	0.0499084	1.21436
chr2L	277467	277948	smo	-68	0.0381175	1.21413
chr3L	3892736	3893176	Fie	192	0.0587103	1.21411
chr3L	1639646	1640046	Bgb	-101	0.0308413	1.21389
chr2L	19053996	19054292	CG10492	-84	0.0525687	1.21364
chr2R	5018952	5019396	CG18659	139	0.0472417	1.21352
chr3L	19987422	19987762	CG7646	169	0.0268334	1.21245
chrX	8608055	8608726	CG2004	26	0.0615838	1.21242
chrX	4812384	4812784	CG4041	78	0.0220215	1.21221
chr2L	295059	295347	Hop	-67	0.0680381	1.21188
chrX	15633411	15633811	CG8206	324	0.0996628	1.21143
chr2L	19566068	19566708	CG13077	-78	0.0430718	1.21116
chr2R	14547765	14548165	Gint3	-235	0.054386	1.21093
chr3L	5990230	5990759	CG32406	-109	0.0560884	1.21092
chr3L	2766194	2766594	Mrtf	56	0.038967	1.2101
chr3L	8507485	8508064	CG6683	324	0.0722307	1.20842
chr2L	2767819	2768219	Taf10	-83	0.0980259	1.20828
chr3R	13359962	13360558	CG5823	128	0.00725921	1.20806
chr3L	13010592	13010992	mRpL20	133	0.0139308	1.208
chr2L	21168560	21168928	Acon	-112	0.0456342	1.20795
chr2L	10239230	10239439	me31B	-55	0.0523433	1.20692
chr3R	3738552	3738952	CG2846	230	0.0474032	1.20532
chr2L	16677191	16677591	her	176	0.0691837	1.20387
chr2L	19048990	19049390	CG10470	-90	0.0324505	1.2038
chr2R	9107700	9107945	CG17059	-83	0.0865973	1.20215
chr3L	16124227	16124775	l(3)72Dh	298	0.0987684	1.2021
chr2R	7340162	7340541	E(Pc)	-43	0.0207916	1.20189
chr3L	5570054	5570454	Msr-110	160	0.0187528	1.20145
chrX	16836470	16836870	CG13001	186	0.0708864	1.20137
chr3L	17842914	17843314	CG7441	261	0.0994263	1.2005
chr2R	4298329	4298729	CG2121	133	0.0671276	1.19966
chr3R	19873912	19874312	CG5986	-60	0.0257003	1.19958
chr2L	21380856	21381256	nrv3	909	0.0677929	1.19905
chr3L	16856186	16856706	CG9951	-102	0.0839355	1.19865
chr3R	5462909	5463309	Scm	160	0.0766884	1.19856
chr3R	3356672	3357072	alphaTub84D	380	0.0413996	1.19842
chr2R	13668908	13669436	fab1	256	0.0439001	1.19509
chrX	16778524	16778924	Rcp	-100	0.0940355	1.19474
chr3R	20870498	20870898	5PtaseI	136	0.0715683	1.1946
chr3L	13007997	13008397	MICAL-like	210	0.0437793	1.1937
chr2R	11821817	11822217	Iap2	168	0.0949831	1.19343
chr2L	10250406	10250742	bsk	28	0.0134678	1.19212
chr2R	12743597	12743997	Dek	-47	0.0350777	1.19135
chrX	695074	695474	Rbf	149	0.0663421	1.19078
chrX	21942270	21942932	CG17600	-159	0.0228014	1.19041
chr2L	13382755	13383155	loqs	251	0.034837	1.19024
chr4	111190	111778	pan	392	0.0584086	1.19006
chrX	11798821	11799415	Upf1	322	0.0584482	1.18882
chr2R	18493088	18493488	CG4294	124	0.0890694	1.1886
chr3L	21935348	21935748	CG14562	195	0.0426488	1.18814
chr3R	23053444	23054296	CG42813	583	0.0356005	1.18725
chr3R	9502357	9502757	lkb1	-124	0.0893666	1.18694
chr2R	12057910	12058422	Ptp52F	7697	0.0755229	1.18684
chr2L	13164640	13165040	DnaJ-H	132	0.0203934	1.1862
chr3R	12030826	12031226	mtSSB	16	0.0733676	1.18598
chr3L	1558112	1558512	Pex10	-59	0.0282846	1.18591
chr3L	12493982	12494382	CG10638	218	0.0737178	1.18499
chr3R	1413692	1414092	CG2926	184	0.0998555	1.18474
chr3R	24852912	24853312	CG1951	-101	0.0453604	1.1839
chr3L	20802658	20802922	CG3680	-45	0.0600674	1.18279
chr3L	19256680	19257326	Max	379	0.0525031	1.18208
chr2L	602701	603101	CG13689	-53	0.0714825	1.18172
chr2R	3993439	3993799	Cul-4	155	0.0492106	1.18115
chr3L	6067984	6068384	CG13295	123	0.0369719	1.18079
chr3L	9422405	9422865	snoRNA:Psi28S-612	0	0.000899066	1.1797
chr3R	11618313	11618713	Acyp2	-74	0.0842772	1.17964
chr2L	8071246	8071646	poe	149	0.0994263	1.17959
chr3R	5550897	5551297	hyd	206	0.0882608	1.17764
chrX	17985236	17985636	scu	-127	0.0793978	1.17693
chr3R	18887092	18887564	Ublcp1	-67	0.0750588	1.17668
chr3R	4874020	4874555	Mst85C	-102	0.0382126	1.17609
chr3R	20355864	20356334	CG13623	29	0.0602955	1.17576
chrX	17743746	17744378	CG15814	45	0.0733676	1.17553
chr2L	2226440	2226840	l(2)s5379	-99	0.0661116	1.17501
chr2L	7032226	7032626	Rab30	151	0.081935	1.17479
chr2L	10239439	10239651	me31B	244	0.0677929	1.17475
chr3L	20386282	20386682	CG33969	142	0.0770315	1.17451
chr3R	16871840	16872302	CG31189	-468	0.0994263	1.17398
chr3R	1681574	1682010	disp	251	0.0942881	1.17279
chr2R	5094272	5094666	CG8027	143	0.0918407	1.17165
chr2R	11429735	11430121	eIF2B-gamma	-203	0.0587103	1.17103
chrX	16180268	16181055	CG32576	2062	0.0454832	1.16896
chr2R	402805	403288	RpL38	946	0.0593946	1.1675
chr4	488269	488496	pncr013:4	342	0.0927496	1.16614
chr4	1147436	1147941	CG11155	405	0.0856254	1.16487
chr3L	21297786	21298186	CG7632	-143	0.0710073	1.16083
chr3R	7045406	7045806	CG6689	148	0.0982724	1.15899
chrX	19598268	19598858	CG14232	134	0.0904675	1.15852
chr2R	7246184	7246584	CG12384	231	0.0201061	1.15589
chr2R	1147486	1147886	d4	1150	0.0960534	1.15581
chr3R	7042170	7042570	CG4820	-94	0.0905731	1.15045
chr3R	22701086	22701486	Rb97D	141	0.091707	1.14908
chr3R	27230372	27230966	CG11337	98	0.091707	1.14871
chr3R	8980490	8981339	2mit	655	0.0964099	1.14646
chr2R	1496127	1496487	CG17508	-90	0.00907853	1.14411
chr3L	16487751	16488340	CG42514	342	0.0792021	1.14036
chr2R	1015501	1015901	Atf6	-16509	0.0153907	1.1388
chrX	5566733	5567261	RpL35	-121	0.0998775	1.13359
chr2R	1550296	1550696	l(2)NC136	177	0.0507265	1.13252
chr2R	16151453	16151853	RpS18	-66	0.0123725	1.12879
chr2R	978105	978355	CG3107	145	0.054386	1.12771
chr2L	22430966	22431366	CG17490	168	0.030078	1.12524
chr2R	9394518	9394918	EfTuM	-296	0.0994263	1.12392
chr3L	23092632	23093142	CkIIalpha	-54	0.0934963	0.908816
chr4	334151	334551	CG2177	164	0.0847779	0.907417
chr2L	1727340	1727740	Eno	130	0.0801413	0.905711
chr4	87484	87884	RpS3A	107	0.0444988	0.905349
chr3R	25687482	25688006	RpS8	-27	0.0421602	0.900829
chr2L	6921276	6921647	Hrb27C	-82	0.0904675	0.90059
chr2R	20856492	20857000	RpL19	265	0.0462288	0.900489
chr2R	12458368	12458768	RpS15	91	0.0134678	0.894954
chr3L	9449356	9449665	CG3552	-103	0.0940355	0.891385
chr4	214082	214482	CG2316	120	0.0488465	0.89109
chrX	15885483	15886094	eIF5	320	0.0515084	0.886423
chr2L	21573820	21574220	Lamp1	589	0.0979376	0.883709
chr3R	24957044	24957540	Vha100-1	229	0.0691837	0.883048
chr2R	17031108	17031478	Xbp1	212	0.0219403	0.883013
chr2R	559314	559714	CG17883	-118	0.0124323	0.882407
chr4	149435	149800	Ank	353	0.0915606	0.880995
chr2L	9957191	9957726	CG4658	-58	0.0484399	0.880246
chr3R	466718	467135	CG9775	67	0.0598862	0.87901
chr3R	13623625	13624025	CG7379	155	0.0620504	0.878562
chr4	900077	900477	CG11148	-12545	0.0614313	0.877367
chr4	226196	226596	CG31998	121	0.033438	0.877024
chr3R	27044950	27045350	mir-4949	42	0.0462361	0.876913
chr3R	20858782	20859224	Smg6	196	0.0621693	0.876217
chr2R	18495974	18496374	Vps20	-96	0.079621	0.876051
chr2L	2225907	2226307	CG15387	153	0.0924732	0.876016
chrX	12356691	12357434	Rab40	223	0.0865839	0.875722
chr2L	6920721	6921121	Hrb27C	-17	0.0387861	0.874177
chr3R	9858214	9858614	CG3061	298	0.086163	0.873741
chr2L	12433438	12434031	SC35	322	0.0166838	0.87345
chr2R	5998855	5999255	Pfk	652	0.0869603	0.873012
chr2L	22817738	22818138	lt	377	0.0686485	0.871905
chr2L	6557787	6558187	CoVb	-162	0.0783115	0.869796
chr2R	5030965	5031365	shrb	212	0.0551324	0.868803
chr3R	25991716	25992116	CG31030	213	0.0703726	0.868692
chr2R	7339367	7339904	E(Pc)	0	0.0023799	0.868575
chr2R	19820578	19820964	Ca-P60A	252	0.0349741	0.868296
chr3L	4291680	4292157	CG15012	359	0.0990739	0.867427
chr2R	716776	717176	CG14464	173	0.0129193	0.865975
chr3R	3074828	3075228	CG1227	396	0.0970791	0.862162
chr4	466703	467081	CaMKI	-149	0.0123067	0.861492
chr2L	4227895	4228295	RpL40	343	0.0801413	0.86137
chr2R	11915141	11915464	casp	173	0.0616251	0.858898
chrX	13265085	13265485	CG1640	216	0.0763597	0.858838
chr3L	12125136	12125536	CG11534	-49	0.0666227	0.857859
chr3L	20519568	20519968	CG4858	-66	0.0523433	0.857622
chr3L	24530830	24531230	mRpS5	504	0.0733283	0.856103
chr2R	7578014	7578414	wal	11	0.0616251	0.85556
chr2R	17032868	17033268	CG9418	-634	0.0505289	0.855326
chr2R	7780443	7780993	snoRNA:Me28S-A1322	0	0.0359675	0.855247
chr3R	19811880	19812238	CG13603	180	0.0508153	0.855231
chr4	1219868	1220268	Mitf	561	0.0394536	0.85515
chr3R	25830028	25830572	CG7911	186	0.0385832	0.85481
chr2R	4815216	4815583	CG8235	150	0.094981	0.854479
chr2R	18949726	18950126	l(2)06496	151	0.0853737	0.852794
chr3R	21884592	21884992	RpL34a	136	0.00338012	0.852651
chr2L	6649340	6649740	Tango1	-127	0.087142	0.852505
chrX	11043450	11043902	Lint-1	-144	0.0444988	0.852473
chr3L	20306716	20307116	Snap	-158	0.076823	0.852122
chrX	8486018	8486418	CG12659	173	0.0549111	0.85195
chrX	15738421	15738901	CG8578	-56	0.0844323	0.851796
chr3L	212626	213026	CG16940	-71	0.0715683	0.851658
chr4	149800	150321	Ank	40	0.000708209	0.851419
chr4	680813	681213	gw	211	0.000436976	0.851284
chr2R	9749011	9749411	CG16935	269	0.0390031	0.850653
chr3R	4819020	4819459	CG11975	234	0.0872383	0.850069
chr2L	22247248	22247860	RpL21	348	0.00425965	0.849947
chr3R	24637718	24638172	CG1646	0	0.0446844	0.849769
chr2L	10303384	10303958	nmd	336	0.0702075	0.849325
chr3R	10920880	10921280	CG6966	214	0.0660914	0.848971
chr2L	7032758	7033362	CG11266	214	0.0520766	0.848869
chr2L	1727084	1727340	Eno	407	0.0170968	0.848591
chr3R	1417513	1418125	Vha26	223	0.0094692	0.848255
chr3L	15555728	15556128	CG7739	213	0.0941039	0.847968
chr3R	5585314	5585714	CG8417	-155	0.0124129	0.847736
chr4	199537	200034	CG2219	250	0.00672363	0.847672
chr2L	18694982	18695382	CG10383	227	0.0736162	0.847625
chr3R	1561672	1562072	CG2100	175	0.096739	0.847093
chr3L	12743487	12744081	CG10984	-58	0.0286849	0.846929
chr2R	10868716	10869164	pcs	-117	0.0278501	0.846856
chr3L	20234226	20234626	CG6951	-5	0.0285825	0.846672
chr2R	17179628	17180028	CG30392	111	0.0627363	0.845853
chr2R	11827132	11827532	Mlf	0	0.0649629	0.84551
chr2L	22249878	22250278	Tif-IA	180	0.0332544	0.845492
chr2R	5127471	5127871	Cyp4p1	-104	0.0754419	0.845417
chrX	16191265	16191665	CG9911	239	0.0427615	0.845399
chr2R	1930110	1930510	tbce	-132	0.0815892	0.845143
chr3R	144450	144850	Syt14	119	0.0598862	0.84493
chrX	19531614	19532014	e(y)3	583	0.0716538	0.843556
chr4	225915	226196	CG31998	391	0.0537844	0.843506
chr3R	19578148	19578548	RanBP3	135	0.0446115	0.84334
chr3R	25688006	25688406	snoRNA:Or-CD8	-103	0.0737401	0.843257
chr3R	12399124	12399424	CG14903	117	0.0771383	0.843093
chr3L	346858	347258	mth	54	0.0520766	0.842868
chrX	22405950	22406474	stnA	308	0.0294575	0.84249
chr2L	8686148	8686613	Trs23	-99	0.0556701	0.842448
chr3L	8190600	8191000	Ubc12	119	0.0528644	0.842358
chr2R	10492460	10492860	CG12868	168	0.0584086	0.841884
chrX	15653936	15654311	Graf	577	0.0522268	0.841181
chr3L	4825787	4826187	Aats-leu	-90	0.0194242	0.840498
chr2L	20075098	20075498	pr	144	0.0596223	0.840012
chr2R	8033150	8033550	Hen1	-93	0.060142	0.83976
chr2L	7026687	7027327	CG31908	352	0.0141729	0.83944
chr4	87236	87484	RpS3A	355	0.0090634	0.839247
chr3L	8616536	8617007	GAPsec	255	0.0506393	0.838871
chrX	6484811	6485211	Pat1	167	0.0706522	0.838802
chr2R	2697631	2698031	ubl	167	0.081935	0.838764
chr3L	6951376	6951825	Surf1	-126	0.0923159	0.838358
chr2L	10334366	10334766	GATAd	644	0.0918952	0.83823
chr2L	13286062	13286462	Drep-4	167	0.04314	0.838117
chr2R	19820964	19821364	Ca-P60A	0	0.00895893	0.838001
chrX	5983853	5984253	raptor	160	0.0987684	0.837937
chr3R	2208592	2208927	CG10277	-142	0.0637985	0.83787
chrX	18540726	18541168	Rip11	657	0.0703454	0.837854
chr3R	16676573	16676973	RpS30	195	0.0348709	0.837783
chr3R	3091665	3092065	Syt4	-76	0.0197002	0.837737
chr2R	14338745	14339145	CG5190	-145	0.0356005	0.83771
chr4	156349	156749	CG32000	-313	0.0602288	0.837393
chr2R	18298954	18299160	qkr58E-3	93	0.0994263	0.837108
chr2R	19777412	19777812	Dcp1	129	0.0244533	0.837071
chr3L	23731434	23731978	CG17698	516	0.0052114	0.836906
chr2L	6062858	6063318	CG13994	-16	0.0588836	0.836685
chr2R	19909276	19909848	CG3907	132	0.00773249	0.835959
chr3L	23330872	23331272	alpha-Cat	119	0.0176836	0.835833
chr3L	13495922	13496322	Spt20	296	0.0660922	0.835669
chr2R	5937243	5937643	CoVIIc	448	0.0691423	0.835478
chr2R	18014426	18015030	GM130	371	0.0280298	0.835386
chr2R	15333423	15333823	Elongin-C	78	0.0210393	0.835246
chr4	887246	887646	CG11148	150	0.0289573	0.83498
chr3R	27221290	27221690	Gcn2	-82	0.0833748	0.834764
chr3R	19818298	19818698	CG13604	95	0.0637985	0.834653
chr3L	1329877	1330328	mtacp1	-99	0.0424818	0.834493
chrX	4447797	4448197	CG3527	1966	0.0760887	0.83439
chr2L	11178958	11179427	CG4788	-104	0.0706522	0.834325
chr2L	8528135	8528535	lmgA	129	0.0188053	0.834198
chr2R	4813045	4813445	CG8237	-26	0.0807218	0.833706
chr3L	9065268	9065771	CG4911	327	0.00215272	0.832878
chr3R	7235164	7235564	mgr	209	0.0872351	0.83283
chr3R	11662400	11662910	ND23	206	0.0157559	0.832504
chr2R	1923513	1923797	SCAP	146	0.0388094	0.832436
chr3R	12439748	12440148	CG10340	140	0.0922776	0.832295
chr2R	6725793	6726308	CG7686	233	0.0312933	0.832246
chr2R	14500487	14501072	CG10927	-66	0.0918952	0.831712
chr3R	3636255	3636655	CG31472	-123	0.00838252	0.83166
chr3L	1502220	1502620	pUf68	130	0.0471901	0.831164
chrX	7622714	7623114	CG12155	-94	0.0714295	0.831143
chr2R	4985963	4986363	CG8777	-91	0.0794426	0.830979
chr3L	16577364	16577764	CG4169	-138	0.0188504	0.830854
chr3R	25574190	25574504	ATPsyn-gamma	160	0.0133235	0.830838
chr3L	2782192	2782762	pgant6	-108	0.052357	0.830588
chr2L	2977101	2977501	CG3165	-140	0.0547187	0.830187
chr2L	156068	156468	CG3436	-87	0.0575356	0.830016
chr2R	19273994	19274394	eIF2B-delta	-158	0.0365278	0.82864
chrX	16206763	16207163	CG9915	184	0.0414511	0.828507
chr3R	11182472	11182859	CG6194	19	0.0746447	0.82831
chr2R	5173962	5174200	CG2063	13	0.0139521	0.827347
chr2R	3693966	3694366	sax	-33	0.0237203	0.827075
chr3L	7117862	7118283	msl-3	558	0.0944964	0.827003
chr2L	3145245	3145645	CG12400	244	0.0442019	0.82674
chr3L	13958198	13958811	Nxf3	-37	0.0144461	0.826635
chr2R	20082936	20083336	CG3362	-49	0.0612828	0.826625
chr3R	7842840	7843435	Spt3	-143	0.0277536	0.826531
chr3R	2911264	2911719	CG1091	159	0.0455867	0.826151
chr3L	9882095	9882495	CalpB	-73	0.0136148	0.82608
chr3R	1784799	1785199	CG11373	1695	0.0516528	0.826049
chr2L	10388049	10388512	da	-106	0.00295034	0.825716
chr3R	7788089	7788545	CG3281	228	0.0343824	0.82561
chr3R	2483513	2483913	twr	-77	0.0188053	0.825304
chr2R	10048616	10049016	CG8257	56	0.0571124	0.824947
chr2L	12721489	12721889	CG5792	117	0.0311616	0.824771
chrX	11906327	11906727	regucalcin	-39	0.0580072	0.824543
chr2L	12692883	12693283	CG6153	-70	0.0366544	0.824483
chr3R	7069271	7069573	CG17734	217	0.0109264	0.824218
chrX	2597384	2597784	Csat	73	0.0784847	0.824035
chr3R	15728890	15729290	CG4538	270	0.0231551	0.823985
chr2L	568204	568604	CG2807	-25	0.0677929	0.823879
chr2R	16528422	16528822	maf-S	-119	0.0509529	0.823747
chrX	17801886	17802286	Vps4	328	0.0277536	0.823326
chr2L	3377115	3377515	Ptpa	249	0.043932	0.823307
chr2R	19909848	19910248	CG11388	-112	0.0122516	0.822966
chr2R	10658649	10659049	BEAF-32	-19	0.014926	0.822582
chr2R	15171104	15171504	CG11906	156	0.0463441	0.822044
chrX	1755420	1755820	deltaCOP	173	0.0262641	0.821938
chr3L	23330570	23330872	alpha-Cat	339	0.0171207	0.821739
chr3L	5761562	5761810	Ppat-Dpck	95	0.0380572	0.821417
chr3R	13528156	13528556	CG31249	-15528	0.0320119	0.821319
chr2R	10639330	10639730	Rpn6	177	0.0241774	0.820558
chr2L	3373019	3373419	CG34394	123	0.0111194	0.820308
chr2R	12838968	12839447	mute	135	0.0990114	0.819869
chrX	10263879	10264543	CG17841	1986	0.00923897	0.819841
chr2R	19951510	19951910	Rap2l	1102	0.0475521	0.819514
chr3L	21426900	21427300	Aef1	-107	0.0442019	0.819187
chr3R	14228665	14229065	koko	-66	0.061626	0.819082
chrX	11505966	11506366	CG1703	-109	0.053304	0.819074
chr3R	11055352	11055752	mRpS10	-94	0.0333169	0.818904
chr2R	12073140	12073540	CG8441	165	0.0830799	0.818755
chr3R	20056578	20056978	mask	452	0.0109572	0.818501
chr3R	11197579	11197979	CG5073	-77	0.0342607	0.818353
chrX	1108830	1109230	CG11398	119	0.0523671	0.818315
chr3R	4178175	4178631	Atg13	2843	0.0281359	0.818226
chr3L	1306862	1307450	CG2469	-142	0.0436416	0.818184
chr2L	4385707	4386107	CG3338	130	0.0426488	0.818107
chr3L	12113053	12113453	CG11560	-130	0.0726133	0.818074
chr3L	315624	316024	CG34264	-1242	0.0522408	0.817906
chrX	17597294	17597746	par-6	-108	0.0525809	0.817872
chr2L	9894382	9895042	snoRNA:Me18S-G1620	1	0.00204255	0.817789
chr2R	4050643	4051043	RagC	152	0.0840753	0.81773
chr2R	3294568	3295167	mir-4977	-373	0.0101057	0.817627
chr3L	16759170	16759570	Nrt	-164	0.0237072	0.816939
chr4	1142857	1143257	Cals	517	0.0801413	0.816566
chr3L	22856996	22857396	CG33169	198	0.0597151	0.815838
chr2L	9792704	9793104	CG13123	175	0.0829804	0.814715
chr2L	574619	575019	cold	292	0.0300524	0.81461
chr2L	8196468	8196868	CG8475	245	0.0250836	0.813983
chrX	9480117	9480372	Hex-A	371	0.0556701	0.813681
chr3L	7753807	7754207	Hn	331	0.03297	0.813571
chr3L	11203262	11203662	Ube3a	197	0.0553139	0.813558
chr2L	18510526	18510926	CG10178	1148	0.0856254	0.813545
chr3R	8858365	8858765	ry	279	0.0918407	0.813131
chr2L	155685	156068	CG3436	-111	0.0308915	0.813069
chr3R	5959784	5960184	tws	80	0.00821043	0.813018
chrX	15827339	15827739	Ranbp16	133	0.0356005	0.812978
chr2L	18703358	18703758	CG10343	-53	0.0471205	0.812937
chr3L	12129262	12129849	CG5645	325	0.0332829	0.812533
chr3R	4644755	4645294	CG43130	-379	0.0295139	0.81212
chr3L	9709744	9710144	snmRNA:838	0	0.0506266	0.812075
chr2L	12001822	12002222	CG6746	218	0.0248202	0.812051
chr2R	16174233	16174633	CG16868	112	0.0401372	0.811806
chrX	17529334	17529996	CG8289	522	0.00266197	0.811802
chr2R	1382831	1383409	CG30440	308	0.0146451	0.811732
chr3R	23429876	23430276	dsd	3015	0.0272801	0.811646
chr2L	18694038	18694540	CG10383	1139	0.0191518	0.810778
chr2L	8156326	8156627	CG8552	209	0.0333169	0.810771
chr2R	10001829	10002229	CG42288	23466	0.0815992	0.81067
chr3L	1247962	1248362	Sac1	-110	0.00160449	0.810211
chrX	15966955	15967587	Nipsnap	343	0.00263891	0.809597
chrX	7217439	7217839	Atg5	145	0.0305414	0.809523
chrX	18409778	18410178	CG15048	493	0.0624475	0.809357
chr3R	16411104	16411504	CG16953	201	0.00164799	0.808924
chrX	10771381	10771781	CG1637	251	0.00528655	0.808228
chr2L	6124924	6125397	Arpc4	0	0.0251189	0.807804
chr2R	15283838	15284238	cer	222	0.000621963	0.80768
chrX	8023841	8024241	CG2116	229	0.0537227	0.807667
chr2L	16729636	16730036	CG31812	-26	0.0766937	0.807366
chr3R	10393939	10394636	CG8066	402	0.00593695	0.80733
chr2R	17015966	17016366	mago	-70	0.0573931	0.807186
chr3L	1536484	1536703	CG12091	124	0.0950622	0.807143
chr3R	5593582	5593868	MED6	36	0.081663	0.807015
chr3L	3814190	3814590	Scsalpha	-133	0.00133467	0.805874
chr3R	19960528	19960928	sec10	-135	0.0356237	0.805732
chr2R	12117562	12117840	CG15701	-33	0.0996628	0.805523
chr2R	18684	19084	CG17683	370	0.00133728	0.804751
chr2L	5720997	5721397	CG11149	-293	0.0741811	0.803979
chr2L	9895189	9895589	Bka	-105	0.0468028	0.803918
chr2L	18509496	18509896	CG10178	-102	0.0706522	0.803887
chr2R	19830464	19830762	G-salpha60A	563	0.0495353	0.803669
chr2R	10039765	10040165	Rcd1	193	0.00520806	0.803619
chr3L	16580336	16580736	CG32163	254	0.0144829	0.803528
chr2L	8376419	8376895	CG13390	158	0.0289542	0.803263
chrX	21187062	21187462	Pros45	-155	0.0200252	0.802833
chr2L	10373577	10373977	rho-5	106	0.0159765	0.802762
chr2L	94632	95214	Zir	-65	0.00454739	0.802298
chr2R	12671712	12672218	CG5522	-279	0.0154541	0.802279
chr2R	10048402	10048616	CG8257	140	0.0623473	0.801863
chr2R	9445279	9445679	snoRNA:2R:9445410	56	0.000777983	0.801849
chr2R	12524946	12525346	Alk	329	0.0426813	0.801842
chrX	9450246	9450646	CG15317	103	0.0408754	0.801475
chr2R	3403484	3403884	CG1603	192	0.00912236	0.800965
chr3L	837773	838029	CG13887	-70	0.00863009	0.8006
chrX	6664638	6665038	COQ7	-382	0.073667	0.800323
chr3L	3896843	3897243	CG14977	-94	0.0142144	0.800173
chr2R	18769774	18770248	CG3501	220	0.00694802	0.799995
chr3L	7327988	7328388	CG43780	132	0.0301551	0.799709
chr3R	8227173	8227573	lig3	170	0.0109471	0.799545
chrX	21858086	21858486	CG14619	-426	0.0573563	0.799401
chrX	16278264	16278808	CG9992	161	0.00821043	0.79882
chr3L	17425888	17426288	frc	191	0.0350273	0.798719
chr3R	25862148	25862548	CG7928	221	0.0343202	0.798422
chr3L	1501703	1502220	pUf68	677	0.0486019	0.798238
chr2L	1150642	1151077	CG4764	-72	0.0333169	0.797968
chrX	21856672	21856918	CG14614	369	0.0869966	0.797901
chrX	9499635	9500035	Lst8	151	0.0637736	0.797829
chr2L	10310389	10310771	Cdk5alpha	149	0.00967559	0.797776
chr3R	18288220	18288620	AP-50	239	0.0422463	0.7973
chr2L	357495	357895	Ent1	142	0.00803835	0.79726
chr2L	21658672	21659072	Cul-2	-99	0.00513939	0.797153
chr2L	8126426	8126902	CG12375	244	0.00853219	0.796956
chr2L	10206640	10207040	CG5734	89	0.0339624	0.796908
chr2R	10369199	10369599	L	670	0.0560884	0.796718
chr3R	14124851	14125251	Dlc90F	-58	0.00895893	0.796529
chrX	11915071	11915471	Tango4	-152	0.0721597	0.79609
chr3R	5229728	5230085	CG9356	49	0.00779155	0.796056
chr3L	11713957	11714278	Bmcp	-106	0.0261401	0.795928
chr3L	12522878	12523278	nst	178	0.0232435	0.795394
chr4	152755	153091	CG32000	-83	0.000481055	0.794773
chr2L	453034	453664	CG4164	-81	0.00472819	0.794761
chr2R	12209347	12209747	CG30096	8	0.0327385	0.794422
chr2R	4298045	4298329	CG2121	430	0.0840753	0.794393
chr2L	869435	869835	dbe	186	0.0241774	0.793897
chr2R	15016931	15017331	botv	-27	0.0300524	0.793426
chr3L	10630617	10631017	E(z)	138	0.0273853	0.793371
chr2R	13460912	13461143	Rab4	-89	0.0146183	0.793299
chr2R	2948896	2949296	pgant3	124	0.00874476	0.793275
chr2L	10976710	10977110	SCAR	-124	0.00539355	0.792889
chr3R	11146407	11146807	ear	-91	0.0300524	0.792615
chr2R	20762426	20762826	CG16896	175	0.0409698	0.792591
chr2L	6476619	6477019	CG9536	134	0.0236312	0.792099
chrX	11614384	11614784	Tango10	-25	0.00520806	0.791969
chr2R	11880037	11880437	CG8320	306	0.05215	0.791774
chrX	15376272	15376718	CG6340	-58	0.0195338	0.791631
chr2L	3376911	3377115	Ptpa	-63	0.0856254	0.791192
chr3R	18951766	18952166	CG31365	151	0.0254277	0.791007
chrX	1357882	1358282	ns3	132	0.0507801	0.790891
chr3R	3802662	3803093	CD98hc	614	0.00290779	0.790801
chr2R	1922874	1923450	SCAP	815	0.00193138	0.79062
chrX	16487656	16487973	crl	-110	0.0261401	0.790582
chr3L	1810535	1810935	GV1	-140	0.0328125	0.79041
chr3R	23386614	23387014	snmRNA:157	94	0.0112518	0.789427
chr3R	13226772	13227172	Sur-8	191	0.0201061	0.787713
chr2R	4502205	4502605	Cirl	-151	0.000131108	0.787646
chr2R	4624176	4624576	CG42615	-471	0.0178759	0.78748
chr2R	16898884	16899358	grau	331	0.00272088	0.787164
chrX	16492799	16493201	CG9784	218	0.00706569	0.787144
chr3R	19578558	19578958	Tbp-1	-130	0.00863009	0.786953
chr2R	3876593	3876850	Nup44A	604	0.0507265	0.786604
chr3R	1311423	1311823	CG31550	343	0.0400732	0.78648
chr3R	19588622	19589022	CG10217	146	0.0141465	0.785345
chr2R	19447940	19448340	Pi3K59F	-135	0.0206661	0.785101
chr3L	8397986	8398386	CG33057	157	0.00932027	0.785083
chr2L	8127071	8127471	CG8668	228	0.00220977	0.784896
chr2R	12178948	12179348	CG30100	-158	0.0169838	0.784774
chrX	8042757	8043157	CG10959	-119	0.0399273	0.784658
chr2R	14164896	14165296	pen-2	-85	0.0241774	0.784556
chr3L	11650476	11650876	mir-274	649	0.0193209	0.78413
chr2L	5949420	5949820	CG9044	-136	0.0113793	0.783937
chr2L	14359214	14359614	Pgant35A	-126	0.0118058	0.783912
chr3L	205123	205523	Gyk	473	0.0237517	0.783834
chrX	4812962	4813282	CG6903	338	0.0168828	0.783677
chr2R	5753076	5753389	Ntmt	-103	0.0232435	0.783132
chrX	22414678	22414940	Rab21	141	0.0258578	0.782695
chr3R	8808184	8808570	Paip2	1582	0.0161597	0.782102
chrX	4824140	4824540	CG4068	867	0.0157763	0.78187
chr3R	19883958	19884358	SMC1	-106	0.0112184	0.781599
chr2L	6959969	6960262	Atac1	69	0.0101516	0.781399
chr2L	10386641	10387041	mRpS7	-148	0.00897878	0.781211
chr3R	11187069	11187364	ldlCp	73	0.00703306	0.780578
chr2L	6921647	6922047	Hrb27C	196	0.000995074	0.780044
chr3L	8712950	8713350	SrpRbeta	149	0.00837981	0.779657
chr3L	16596193	16596593	CG32164	226	0.016554	0.779549
chr2L	9918471	9918871	CG4598	-35	0.029421	0.778773
chr2L	3457245	3457645	sec5	-79	0.00435951	0.778607
chr3R	27630654	27631054	CG42233	0	0.00391132	0.778372
chr3R	4833511	4834158	CG11983	-297	0.00344261	0.77793
chr3R	4552539	4552939	CG8159	-150	0.024708	0.777567
chr2R	8066793	8067193	CG8860	379	0.0208129	0.777484
chr2R	19955590	19955990	yki	151	0.0041764	0.777376
chr2L	1751688	1752088	CG17712	179	0.00561502	0.776821
chr2L	10366848	10367248	CG5056	294	0.00284825	0.776682
chr2L	10203923	10204323	CG34159	153	0.00514416	0.776013
chr3L	1534021	1534332	CG12090	176	0.0429488	0.775915
chr2R	6774250	6774650	CG30020	-99	0.00887933	0.775734
chr2L	10976000	10976400	l(2)06225	124	0.000690391	0.774477
chr2L	16715619	16716019	Cyt-c-d	-43	0.00215272	0.774062
chr2L	19441666	19442066	RanGap	-74	0.0294317	0.772942
chr3R	24941994	24942394	CG11877	-31	0.0112869	0.772938
chr2L	5277857	5278202	Bsg25D	490	0.00201085	0.772017
chrX	370210	370610	Exp6	188	0.00651046	0.771294
chrX	11505311	11505711	CG2247	144	0.0302322	0.770559
chr2L	10233027	10233427	eEF1delta	718	0.05215	0.769356
chr3R	5227112	5227512	RpL34b	-313	0.0185634	0.769316
chrX	2066510	2066910	CG3621	-119	0.0134618	0.768711
chr3R	2955124	2955524	CG31248	-97	0.00481156	0.768428
chr3L	7350041	7350441	CTCF	-415	0.0263561	0.768317
chr2R	6532353	6532799	Git	365	0.0138946	0.768274
chr2R	4010404	4010899	Nup50	-72	0.00263891	0.768081
chr3R	1485247	1485647	CG2182	112	0.000118718	0.767982
chr2R	10058916	10059316	CG8331	455	0.00569999	0.767969
chr3R	19583280	19583680	Hrd3	216	0.00161273	0.767917
chr3R	1299931	1300331	Hdac3	149	0.00566242	0.767541
chr4	177459	177859	CG31997	-968	0.0460985	0.766323
chr2L	19493092	19493492	CG10189	33	0.0268334	0.766299
chr3L	3127101	3127348	prominin-like	52	0.0561203	0.765323
chr3R	8456239	8456639	CG18616	-48	0.0294393	0.765204
chr3L	12527006	12527406	CG34242	-48	0.0114247	0.764561
chr2R	17369508	17369908	Sara	250	0.000899066	0.764507
chr3R	8516652	8517244	Su(fu)	576	0.00103295	0.764386
chr3L	6950840	6951164	CG10075	132	0.0123843	0.764306
chr2L	2037691	2037914	Su(dx)	-157	0.0350385	0.763817
chr3R	4832127	4832666	CG11982	-131	0.00182728	0.76365
chr2R	11088925	11089325	CG11807	-84	0.00402451	0.763393
chr3R	18860080	18860308	CG13833	978	0.0587295	0.76332
chr3R	6693493	6693790	SelR	311	0.00811482	0.763244
chr3R	9784525	9784925	Ipp	186	0.00417284	0.762564
chr2R	5001093	5001408	Mys45A	127	0.0254894	0.762363
chr2R	5705937	5706454	lectin-46Ca	1309	0.0242484	0.760382
chr3L	15828089	15828489	CG18081	50	0.0104539	0.760355
chr2L	19034112	19034598	mib2	-119	0.00119814	0.759691
chrX	21883238	21883678	CG12576	406	0.000694701	0.759532
chrX	11746062	11746462	p24-1	255	0.000848025	0.759526
chr2R	15332642	15333191	Elongin-C	890	0.000887986	0.759495
chr2L	22246794	22247194	RpL21	814	0.0537844	0.758784
chr2L	7033657	7034057	CG11266	1121	0.0160302	0.758744
chr2R	16510923	16511323	CG16742	-10	0.0199587	0.758239
chr3L	22260598	22260942	Csp	-94	0.00189185	0.757923
chr3R	225320	225720	CG9853	159	0.00175793	0.757866
chrX	6260271	6260800	Marf	441	0.000302711	0.757788
chr2R	17033596	17033996	CG9418	-55	0.00177278	0.757458
chrX	1767549	1767843	Vps26	-129	0.0101185	0.757253
chr3R	5874828	5875228	CG3925	-97	0.00013549	0.757026
chr3L	17479128	17479528	CG6333	0	0.00170172	0.756163
chr3L	20423158	20423558	CG5262	186	0.00186931	0.756117
chr2L	16315898	16316281	fzy	5134	0.043196	0.755675
chr2L	6948437	6948837	ihog	143	0.0144124	0.755337
chrX	5516121	5516521	mir-3645	95	0.00103457	0.754938
chr3L	11054565	11055083	blos2	-75	0.000965934	0.754034
chr2R	10870368	10870768	pcs	1778	0.0249058	0.753737
chrX	18757348	18757828	CG7326	244	0.00191324	0.753352
chrX	1236283	1236683	CG11412	349	0.00562478	0.753129
chr3L	11554894	11555174	CG7394	0	0.0309918	0.752814
chr3L	17044336	17044672	rogdi	-135	0.0111261	0.751964
chr3L	19921246	19921446	CG8004	131	0.0178274	0.751758
chr3R	2905748	2906148	Ref1	130	0.00103117	0.751235
chr3L	19612068	19612468	asf1	272	0.00513939	0.750445
chr2R	4985628	4985963	CG8078	112	0.00145996	0.748127
chr3R	25632498	25632838	ncd	104	0.000587262	0.746885
chrX	17196682	17197082	CG5445	357	0.00622682	0.746628
chr2R	13345803	13346048	CG14478	784	0.0305414	0.746162
chr2L	4978986	4979386	CG8891	177	0.0119396	0.74576
chr3R	25508160	25508560	Gycalpha99B	-97	0.053879	0.74561
chr4	152344	152744	CG32000	-279	0.00101664	0.745578
chr3R	1530491	1530891	plx	-1766	0.0430635	0.745218
chr3L	4262303	4262594	CG11586	28	0.00133467	0.744657
chr2L	5099803	5100203	CG8680	159	0.00103117	0.743524
chr3R	216005	216405	CG14646	-99	0.0033131	0.743366
chrX	2168409	2168735	CG2918	188	0.0217906	0.742533
chr3L	21189186	21189492	park	444	0.0709122	0.742294
chr2R	12671135	12671535	CG5522	-114	0.00175371	0.742286
chr2R	1923797	1924197	SCAP	88	0.000319974	0.742139
chr2L	7063871	7064075	CG13779	-53	0.0539053	0.741742
chr2L	7064075	7064278	CG13779	265	0.0123725	0.741553
chr2R	13456177	13456384	POSH	-119	0.0134087	0.740586
chr2L	19735988	19736388	Nf-YB	-110	0.0116773	0.739968
chr3R	19862998	19863444	Miro	431	0.000512693	0.739877
chr3L	20438288	20438574	CG5910	150	0.00162517	0.738043
chr2L	21143124	21143524	CG9253	-71	0.00636576	0.737325
chr3L	5786893	5787293	Bre1	178	0.000481055	0.736862
chr3R	20655272	20655672	CG31357	138	0.000118718	0.736594
chr2R	17860810	17861272	CG9304	357	0.00165026	0.736559
chr2R	13627368	13627589	CG4996	-158	0.0469546	0.736473
chr3R	12268330	12268730	CG14894	160	0.0116773	0.736235
chr3R	27601986	27602254	CG2126	116	0.00694802	0.735716
chr3L	7929845	7930245	Srp9	564	0.00698247	0.734745
chr3R	6609449	6609849	mRpL37	130	0.000899066	0.734525
chr3R	18515710	18516110	wfs1	167	0.000162	0.733845
chrX	2039376	2039776	Pgd	-170	0.00176109	0.733237
chr2R	1146403	1146645	d4	-52	0.000184124	0.732483
chr3L	11986179	11986579	viaf	85	0.00779155	0.731197
chr3L	3221930	3222330	snoRNA:Or-CD11c	5	0.015469	0.731159
chr3R	25570452	25570852	CG7609	137	0.000568821	0.73095
chr3R	8238888	8239446	snmRNA:649	64	0.000200321	0.730705
chr3R	24938742	24939066	CG11876	0	0.00596032	0.729802
chr3R	11612428	11612818	CG9590	160	0.000527788	0.729409
chrX	6571769	6572169	CG3192	299	0.00563282	0.729189
chrX	5565166	5565424	Rab18	408	0.0213353	0.728245
chr3L	5138601	5139190	CG10671	353	0.000840491	0.728052
chr2L	5341808	5342208	nompC	-298	0.000835459	0.727736
chr2L	1166448	1166848	CG14341	-117	0.00195294	0.727276
chr3R	3348260	3348487	alpha-Est7	1013	0.0229524	0.727204
chr2L	18509916	18510266	CG10178	512	0.00229024	0.725767
chr2R	2957605	2957846	CG12836	2047	0.0665909	0.725363
chr3L	20446822	20447222	snoRNA:Me18S-U1356a	-68	0.0125232	0.725256
[truncated: 63 more rows]
