# Supplementary material for: Shifting transcriptional machinery is required for long-term memory maintenance and modification in Drosophila mushroom bodies
Source: Nat Commun. 2016 Nov 14;7:13471. doi: 10.1038/ncomms13471 (PMC5114576; doi:10.1038/ncomms13471)
Supplement: Supplementary Data 4 — H4K16Ac-altered genes [file ncomms13471-s5.xlsx]

## Sheet: Sheet1
Supplementary Data 4 H4K16Ac increased genes
CREB/CRTC-bound or -unbound genes were separately presented.
The regions indicated by 'Start' and 'End' represent the called peak region.
The results of DESeq2 were indicated as 'Adjusted p' and 'Fold change'.
CREB/CRTC-bound
Chromosome	Start	End	Gene Symbol	Distance to TSS (bp)	Adjusted p	Fold change
chr2L	16278630	16279030	crp	8887	4.52683e-06	2.13073
chr2L	10320875	10321075	CG5381	698	0.00706794	1.9962
chr2L	18809954	18810178	CG42502	801	0.00846814	1.83634
chr4	855049	855449	Sox102F	-189	0.000193481	1.79959
chr2L	3507658	3508146	tim	-212	1.62532e-05	1.66643
chr3L	9334137	9334537	PGRP-LC	766	0.00662463	1.61854
chr2R	20871326	20871676	emp	778	0.000777962	1.60792
chr2L	220928	221360	kis	807	0.00662463	1.57669
chr2R	9059288	9059740	CG33138	553	0.00221942	1.57217
chrX	11589135	11589535	PhKgamma	150	2.42425e-05	1.56783
chr2R	18211562	18211852	Gp150	1324	4.52683e-06	1.56033
chr3R	16571342	16571742	CG42322	5685	0.00219157	1.55387
chr2R	13692478	13692878	grh	2364	0.00137493	1.5529
chr3R	16149236	16149518	CG4360	4252	0.00747682	1.53141
chr3R	21832110	21832510	E(spl)mbeta-HLH	-557	0.0010276	1.52215
chrX	5323585	5323985	CG15784	-904	0.0012509	1.51828
chr2L	10321075	10321418	CG5381	506	0.00162281	1.51177
chr3R	12828554	12828954	Irc	130	0.00101832	1.51062
chr2R	5316030	5316430	Pdk	2268	0.0119548	1.50429
chr3L	16400743	16401143	fax	276	0.0561221	1.4963
chr2L	491332	491732	ush	693	0.010487	1.49403
chr3L	16144551	16144991	CG5151	-2330	0.016612	1.4909
chr3L	14616285	14616685	CG9628	558	0.00295003	1.49061
chr2L	1123932	1124188	Pino	4802	0.0966162	1.48967
chr3R	12027743	12028143	CG6126	836	0.0563712	1.48077
chr3R	20369084	20369484	CG5789	-123	0.00308487	1.47548
chr3L	15504387	15504787	Eip71CD	-54	0.00536667	1.46731
chr2L	7423955	7424308	mir-275	-1619	0.00313567	1.46629
chr2R	9801699	9802171	shot	-3437	0.03651	1.46235
chr3R	22687640	22687980	Lerp	668	0.0260966	1.4619
chr3L	12270631	12271219	CG10426	72	0.000743673	1.46142
chr2R	15312072	15312472	hts	93	0.000392804	1.4575
chr3L	15500707	15500965	CG7841	422	0.0493993	1.45583
chr2L	3629641	3630041	for	2249	0.0662248	1.45515
chr2R	7921296	7921557	CG8321	36	0.0462573	1.45314
chr3R	2946538	2946938	Alh	2717	0.00110353	1.45142
chr3R	905435	905835	corto	7098	0.00128167	1.4496
chr3L	4146961	4147704	CG1299	-1509	0.00219157	1.44919
chr3R	26279590	26279990	aralar1	-265	0.00315848	1.44562
chr2R	16006761	16007161	18w	7917	0.0180906	1.44445
chrX	13018860	13019260	snmRNA:204	3586	0.00313567	1.44294
chr3L	19008774	19009174	CG18136	-12600	0.0289829	1.4422
chr2L	20890724	20891176	sky	-507	0.00846814	1.44205
chr2L	5002868	5003071	Rtnl1	1836	0.0436958	1.44189
chrX	14109690	14109984	l(1)G0007	3428	0.00987895	1.44182
chr3L	7428448	7428848	Rac2	-354	0.0898656	1.44062
chr2L	5304369	5304769	vri	-1134	0.00709267	1.43786
chr2R	8919861	8920261	CG13323	14704	0.0161739	1.43754
chr3L	21833294	21833694	P5CDh1	-257	0.0052642	1.43286
chrX	16480025	16480425	CanA-14F	466	0.0154763	1.43176
chrX	8312094	8312494	Trf2	-3077	0.0785608	1.42828
chr3R	5757250	5757543	Glut4EF	2805	0.00565684	1.42785
chrX	8412899	8413299	Nrg	1315	0.0741212	1.42642
chr3L	15503568	15503968	Eip71CD	-369	0.0416811	1.42361
chr2L	8331139	8331539	CG14275	2261	0.0345392	1.4205
chrX	2487408	2487679	egh	1447	0.0449176	1.41958
chr2R	5699981	5700451	CG1648	93	0.00759362	1.4183
chr2L	221360	221760	kis	392	0.000210464	1.41826
chr3R	7023355	7023755	cu	222	0.0189523	1.41582
chr2R	17987056	17987434	CG11073	-193	0.00479117	1.41039
chr3L	13490278	13490678	CG10741	1746	0.0264962	1.41019
chr2R	17137482	17138068	ASPP	749	0.022193	1.41012
chr3R	17019874	17020122	SNF4Agamma	-4814	0.0732685	1.40671
chr3L	10717451	10717851	NijA	-27652	0.0348131	1.40645
chr4	1005324	1005744	toy	-4811	0.0418176	1.4036
chr2L	5003071	5003471	Rtnl1	1641	0.00801186	1.40238
chr3R	12807176	12807576	Ahcy89E	350	0.00448199	1.40099
chr2L	21756354	21756632	step	885	0.0830608	1.39763
chr3R	25045458	25045774	Ef1gamma	-197	0.0980117	1.39633
chr2R	3611327	3611727	CG18812	-1336	0.0732685	1.39266
chr2R	13282167	13282567	Sip1	249	0.0719048	1.39227
chr2R	16885104	16885504	CG10543	1144	0.0103758	1.39073
chrX	12636416	12636816	Smr	-128	0.0159004	1.39028
chr2L	16791848	16792306	CG17928	464	0.0213551	1.38749
chr3L	10674953	10675228	CG11811	-8965	0.0990468	1.38456
chr3L	7826971	7827371	Pdp1	-967	0.0493993	1.38156
chr2L	7425105	7425585	mir-275	-469	0.00669384	1.38072
chr2R	19868580	19868980	Sox14	1354	0.01878	1.38068
chr2R	9479976	9480442	CG6191	644	0.0119669	1.3777
chr2L	20083044	20083276	fok	1815	0.040841	1.3766
chr2R	5723060	5723629	hebe	869	0.0062012	1.37156
chr2L	12545850	12546241	bun	525	0.00692868	1.37106
chr2L	22117030	22117514	CG3651	-4077	0.00935343	1.36632
chrX	11237770	11238170	Kap3	-3835	0.0621939	1.36388
chrX	18265578	18266062	CrebB-17A	312	0.00236816	1.36201
chr2L	2178331	2178731	aop	197	0.0455874	1.36071
chr3L	13996086	13996486	CG9007	1022	0.00146673	1.35883
chr2L	5303534	5304123	vri	-1946	0.00751439	1.3584
chr3R	7605516	7605916	l(3)neo38	-802	0.021893	1.35807
chr3R	22920532	22921130	CG14259	507	0.0140064	1.35781
chr3R	26634270	26634670	cindr	77	0.0141788	1.35649
chr3R	21677270	21677670	CG5886	72	0.0932566	1.35615
chr3L	13483971	13484492	CG10741	4246	0.00932265	1.35586
chr3R	17407214	17407614	InR	8474	0.0823208	1.35422
chrX	17521376	17521776	CG8408	314	0.0719048	1.35079
chr2L	14226101	14226501	smi35A	7773	0.0371324	1.35042
chr2R	12547088	12547488	Picot	-618	0.053247	1.3498
chr3L	2585541	2585941	msn	499	0.0278472	1.349
chr2L	19570758	19571158	mir-2b-2	-666	0.0637234	1.34858
chr3R	6205524	6205780	cwo	-8240	0.0517369	1.3482
chr2L	160942	161484	spen	2103	0.000898915	1.34652
chrX	11320506	11320906	Gs2	3801	0.00754037	1.34431
chr2R	17588444	17588844	HmgZ	1754	0.0772331	1.34303
chrX	9551924	9552324	l(1)G0232	1048	0.0980117	1.34255
chrX	7601604	7602004	CG43287	0	0.0621257	1.33939
chr2R	16006494	16006761	18w	7658	0.0936963	1.33654
chr3R	14223261	14223721	CG44009	735	0.0104272	1.33632
chr2R	7083977	7084377	shn	-1590	0.0874681	1.33382
chr3L	17905842	17906242	CG5290	-355	0.0749995	1.33352
chr3L	540152	540552	klar	194	0.0345392	1.33258
chr2L	5004434	5004834	Rtnl1	272	0.0640836	1.33212
chrX	4580442	4580842	Pp2C1	242	0.0647163	1.33106
chrX	15728803	15729106	Chc	-233	0.00709267	1.32995
chr3L	11812296	11812696	CG5946	527	0.062673	1.32986
chr3L	13998581	13999062	CG9007	3517	1.86065e-05	1.3282
chrX	5657144	5657544	MAPk-Ak2	42	0.0371478	1.32771
chr2R	5315809	5316030	Pdk	2061	0.0590627	1.32603
chr2R	6309197	6309597	CG11825	0	0.0836073	1.32533
chr2R	16963158	16963558	Treh	178	0.0980117	1.32492
chr2R	20866878	20867088	emp	3637	0.0392105	1.32491
chr2R	5026952	5027352	CG8788	1150	0.0756638	1.3239
chr3R	16774457	16774672	Atpalpha	206	0.0997252	1.32041
chr2L	14659870	14660270	osp	29237	0.0891351	1.31988
chrX	2246020	2246420	ptr	2059	0.0246035	1.31753
chrX	18260840	18261240	CrebB-17A	91	0.0240795	1.31599
chr2R	20867088	20867294	emp	3427	0.0278472	1.31554
chrX	8933219	8933619	CG42388	-276	0.0202192	1.31507
chr2L	2222546	2223037	papi	67	0.00968726	1.31427
chr3R	22393154	22393554	scrib	-962	0.0201295	1.31425
chr2L	2924751	2925151	lilli	-21609	0.0220999	1.31334
chr3R	19200364	19200764	CG42828	1103	0.0188269	1.31287
chrX	18683904	18684338	Pk17E	-88	0.0795475	1.31144
chr2R	17437410	17437876	Egfr	2516	0.0189307	1.31127
chrX	11511194	11511594	Met	1223	0.0773692	1.31015
chr3R	25283222	25283578	Ptp99A	120	0.0783481	1.30994
chr3R	21931354	21931754	CG31324	-1015	0.0500144	1.30851
chr2R	7253292	7253692	CG13204	-692	0.0849989	1.30836
chr2L	7702054	7702454	Tep3	-533	0.0847542	1.30688
chr3L	17646734	17647000	Krn	431	0.0928872	1.30678
chr3R	14973271	14973671	Ppcs	118	0.0399644	1.30667
chr3L	765778	766212	CG13897	-10470	0.0835676	1.3064
chr3L	12796222	12796789	Atg1	1777	0.0910307	1.30282
chr2R	5295824	5296224	wun	927	0.0776685	1.30162
chr3L	11555260	11555660	Mob2	-77	0.00217422	1.30091
chr3L	19897024	19897494	Su(Tpl)	5275	0.0378677	1.30022
chr3L	11077953	11078384	JIL-1	6797	0.0928872	1.30002
chrX	8138265	8138665	Trxr-1	19	0.0676618	1.29912
chr3R	1114364	1114815	mtd	-1488	0.0161795	1.29897
chrX	13224108	13224508	Jafrac1	-115	0.0115931	1.29757
chr3R	7582872	7583622	Lk6	2702	0.000227667	1.29732
chr3L	9048297	9048518	Argk	-1800	0.0831809	1.2972
chr3L	15996562	15996876	mRpS31	-1483	0.0770473	1.29699
chr3R	6205169	6205524	cwo	-8596	0.00810689	1.29563
chr3R	9510856	9511256	flfl	1380	0.0113466	1.29512
chr3R	9884660	9885060	foxo	1201	0.0986905	1.29484
chr2R	10805406	10805806	CG10249	-708	0.0997252	1.29426
chr2R	6441883	6442283	psq	-3271	8.78207e-05	1.29308
chr2L	20350340	20350740	rtGEF	82	0.0176882	1.2919
chr2L	4031315	4031715	ed	97	0.0919994	1.29018
chr3R	9879585	9879911	foxo	-2869	0.0485293	1.28976
chr2R	2007284	2007684	EcR	11856	0.0878342	1.28945
chrX	18447930	18448330	Bx	-12192	0.0932225	1.28819
chr3L	8946697	8946941	orb2	409	0.0861209	1.28587
chrX	18299152	18299604	CG32549	-755	0.0806155	1.28487
chr2R	5318481	5318819	Pdk	4691	0.00603321	1.28404
chr3R	19608458	19608858	mbc	1165	0.0538516	1.28159
chr2L	2861962	2862402	CG2991	-368	0.0937078	1.28153
chr3L	3059504	3059913	CG16753	4606	0.0732685	1.2809
chrX	5795322	5795722	Act5C	-474	0.0568196	1.2794
chr2R	3617072	3617326	CG18812	-2253	0.0795755	1.27927
chr3R	6205780	6206221	cwo	-7985	0.061558	1.27865
chr4	926013	926413	unc-13	-746	0.0329808	1.27799
chr3L	3046416	3046816	scramb2	175	0.0228937	1.27754
chr3R	10191179	10191605	CG31320	-3862	0.0483286	1.27525
chr3L	886900	887300	CG32479	-904	0.0865802	1.27268
chr3R	7475437	7475837	Csk	773	0.0694146	1.27187
chr2R	3656143	3656441	CG30497	-9952	0.0749995	1.27161
chrX	10695357	10695757	Imp	5304	0.092379	1.26986
chr3L	18038748	18039148	CG42393	3093	0.0820597	1.26918
chr2L	12483237	12483637	bun	119	0.00955234	1.26838
chrX	17551346	17551746	beta-Spec	99	0.0717078	1.26648
chr3R	25705744	25706266	CG31038	3161	0.0704001	1.26583
chr2R	17589270	17589670	HmgZ	938	0.0582587	1.26575
chrX	7999895	8000327	Gclc	-9	0.0568602	1.26328
chrX	13634193	13634498	CG11151	557	0.0784166	1.26269
chr3R	1424921	1425374	exba	157	0.0493993	1.26258
chr2L	16321314	16321714	cact	3879	0.0741367	1.26252
chrX	13634498	13635073	CG11151	879	0.0906396	1.26249
chrX	4000722	4001292	cib	39	0.03651	1.26151
chr2R	7092096	7092496	shn	121	0.0484805	1.26094
chrX	16174851	16175291	eas	2425	0.0306353	1.25966
chrX	8137521	8137978	Trxr-1	86	0.0204349	1.25847
chr2R	10506558	10507003	Sec61beta	518	0.073532	1.25827
chr3R	12066469	12066869	tara	-1830	0.0118943	1.25799
chr2R	13324218	13324646	CG18467	-3686	0.0880964	1.25792
chr3R	26886220	26886590	dco	483	0.0493993	1.25714
chr2R	3365464	3365895	Aldh-III	-984	0.0110713	1.25672
chrX	19492014	19492242	RpS10b	60	0.0648417	1.25591
chr3R	23750788	23751188	CG5508	49	0.061558	1.25578
chr3R	13769836	13770236	cpo	199	0.0773692	1.25457
chr3R	7585351	7585751	Lk6	195	0.0500144	1.25309
chr3R	13507843	13508243	alt	-65	0.0595136	1.253
chr3L	872180	872580	CG32479	453	0.0607413	1.25292
chr2L	6082469	6082950	Kr-h1	844	0.0615984	1.25269
chr3L	18879258	18879764	CG3961	-1495	0.0561221	1.25025
chr3R	16372658	16373058	Stat92E	3933	0.0233772	1.24977
chr2L	6784567	6784967	nrv1	2064	0.088729	1.24898
chr2R	20898466	20898902	zip	44	0.0494612	1.24875
chr2R	2128913	2129313	Pld	-380	0.0947427	1.24866
chrX	21233038	21233470	bbx	-810	0.0741212	1.24854
chr2L	3478474	3478874	Thor	218	0.0770648	1.248
chr2R	10155630	10156124	CG8547	-389	0.0787648	1.2475
chr2L	5546843	5547239	Oscillin	-26	0.0800094	1.24598
chr2R	7777943	7778436	ERp60	336	0.0418176	1.24579
chr2L	19119682	19120300	Ddc	364	0.036772	1.24566
chr2R	12903243	12903710	Ehbp1	-22	0.0566575	1.24528
chr4	1010488	1010890	toy	332	0.0256108	1.24522
chrX	10661878	10662278	Atg8a	246	0.0923679	1.24249
chr2R	16207206	16207606	CG8920	-570	0.0722516	1.24033
chr3L	3515675	3516075	Eip63E	113	0.0874681	1.23866
chr3R	5327784	5328184	RhoL	290	0.0956308	1.23765
chrX	6118698	6119098	sqh	271	0.0140701	1.23741
chr3R	3774035	3774607	dsx	14262	0.0835707	1.23704
chr2R	7093290	7093878	shn	1340	0.0374015	1.23663
chrX	16227692	16228092	Dsp1	237	0.0299152	1.23635
chrX	15782270	15782670	tay	-1115	0.0918762	1.23569
chr3L	22767878	22768566	SPoCk	939	0.0246601	1.23527
chr3R	11023086	11023584	CG42542	604	0.0561221	1.23433
chr2R	15311741	15312072	hts	-306	0.0957674	1.23344
chr3R	18874084	18874560	CG17121	-302	0.0680345	1.23265
chrX	6756422	6756882	CG43736	-5903	0.0277284	1.23133
chr2L	839979	840428	drongo	2744	0.0561221	1.23118
chrX	11686462	11686812	CkIIbeta	-74	0.0673549	1.23085
chr2L	9387971	9388371	Aldh	585	0.0923692	1.22904
chr2L	13099016	13099416	CG5142	-7558	0.0206025	1.22844
chrX	2016558	2016958	ph-d	396	0.0817334	1.22774
chrX	17720436	17721042	Socs16D	902	0.0457936	1.22636
chr2R	6364069	6364572	whd	-1257	0.0732685	1.22592
chr3L	4103489	4104170	CG14995	-416	0.0369285	1.22591
chrX	8789568	8790031	Moe	-1534	0.085173	1.22544
chr2L	14110322	14110722	CG15293	-1202	0.0975693	1.2246
chrX	19649670	19650316	Pmp70	962	0.085123	1.22439
chr2L	5006721	5007121	Rtnl1	-319	0.081046	1.22277
chrX	9447602	9448251	l(1)G0320	-76	0.0132897	1.22079
chr3R	16786270	16786670	Atpalpha	2999	0.0356577	1.22065
chr3L	9394542	9394942	eIF-4E	140	0.0212598	1.22064
chr2R	18206148	18206746	Gp150	1130	0.081046	1.21757
chr2R	16475062	16475462	bl	178	0.0538034	1.21752
chr2R	3656441	3656841	CG30497	-10252	0.0741322	1.21729
chr3L	17652184	17652938	CG7484	4655	0.0980117	1.21703
chr3R	17785116	17785516	Eip93F	10456	0.0648417	1.214
chrX	11319520	11320098	Gs2	2804	0.0829576	1.21299
chr2R	13756444	13756844	elk	-4765	0.0735163	1.21291
chr2L	1123139	1123539	Pino	-4265	0.0880208	1.20989
chr3R	5529898	5530389	Unc-115a	1051	0.0704001	1.20836
chr3R	1480069	1480469	elm	294	0.0600946	1.20828
chr3L	13997401	13997831	CG9007	2338	0.0235743	1.20403
chr3R	5904488	5904888	CG5361	-3560	0.0928872	1.20047
chr4	578010	578410	Pur-alpha	-391	0.036772	1.20028
chr2L	2751467	2751811	Pgk	-651	0.00467902	1.19901
chr2R	5876598	5877077	TER94	-13	0.0622276	1.1989
chr3R	9509297	9509525	flfl	-103	0.0582587	1.19764
chr3L	21510232	21510632	Cdk12	123	0.0708204	1.19754
chr3R	4649482	4649882	CG9836	171	0.0600946	1.19548
chrX	5931023	5931422	rux	41	0.0783481	1.19542
chr3R	27044084	27044486	CG1746	307	0.0255379	1.19536
chr3L	17951368	17952046	Eip75B	3337	0.0680345	1.19497
chr2L	7203812	7204212	CG4502	221	0.0942297	1.19448
chr2R	8872809	8873052	Psc	-4481	0.0528836	1.19405
chr2L	108445	109185	Sam-S	494	0.0228937	1.18898
chrX	19537698	19538162	Sec61gamma	519	0.0989054	1.18358
chr3R	14742103	14742716	Xrp1	1605	0.08364	1.17913
chr3R	1438808	1439411	Atu	-67	0.0891351	1.17911
chr3L	20391742	20392304	trbl	2760	0.0800003	1.17653
chr3R	21030908	21031564	Cad96Ca	2860	0.0600946	1.17397
chr2R	20867294	20867830	emp	3193	0.0630775	1.17224
chr3L	20392398	20392798	trbl	2072	0.016913	1.17114
chr2L	12046620	12047040	CG6770	-714	0.0279696	1.16343
chrX	16168195	16168843	kat80	1504	0.0500144	1.16193
chr3R	5255280	5255928	ps	1178	0.03651	1.15885
chr3R	27044486	27044918	CG1746	-22	0.0379944	1.15506
chrX	548628	549028	Hmt4-20	111	0.0930333	1.15271
chr2L	2748088	2748781	Pgk	151	0.0566342	0.877601
chr3R	15051582	15052347	vib	577	0.076633	0.870969
chr2R	17393410	17394216	MESK2	-35	0.0865094	0.870417
chr2R	20494164	20494564	CG4707	142	0.0793061	0.860524
chr3R	777842	778424	UbcD6	71	0.0853956	0.857654
chr3R	26714434	26714834	Sap-r	-54	0.0975693	0.857519
chr3L	3326402	3327050	PHGPx	312	0.0820597	0.856291
chr2L	2752151	2752466	CG9894	-87	0.0990468	0.855391
chr3R	3712374	3712774	CG17816	-86	0.0631022	0.854695
chr2L	2769566	2769966	colt	245	0.00831869	0.852143
chr3R	11760797	11761261	Sap47	126	0.0923692	0.85107
chr3L	4253754	4254226	ago	87	0.0845936	0.846292
chr2L	16719620	16720020	Cyt-c-p	-90	0.0761724	0.844759
chrX	531476	531876	su(s)	1740	0.0729539	0.844276
chrX	1935404	1935752	usp	-210	0.030955	0.842303
chr2R	3679383	3679783	Gapdh1	1088	0.0524513	0.840541
chr3R	5402862	5403433	Kap-alpha3	105	0.033934	0.83871
chrX	7949985	7950516	fs(1)h	0	0.0615815	0.837734
chr2L	414994	415577	ebi	116	0.03651	0.836654
chr2L	6062209	6062682	CG9140	332	0.0371532	0.835402
chr3R	20477144	20477446	ash2	169	0.0399644	0.833385
chr3R	5398881	5399390	CG9399	250	0.0732685	0.832407
chr2R	16554332	16554732	Fem-1	200	0.0790522	0.831995
chr2R	10051614	10052183	Tango7	555	0.0719048	0.830457
chr3R	163424	163916	CG1103	-11	0.0537018	0.828977
chr3R	10401045	10401673	CG7987	350	0.0392105	0.827792
chr3L	5763066	5763466	scny	-993	0.0988435	0.826029
chr3R	19606790	19607190	Nup98-96	112	0.0975551	0.825263
chr3L	10769150	10769550	CG43245	4301	0.0500144	0.825236
chr3L	18614824	18615286	bora	-731	0.0909232	0.823426
chr2R	14299498	14299898	Dp1	-81	0.0980117	0.823373
chr3L	17950096	17950496	Eip75B	4587	0.0795475	0.821555
chr3L	15091167	15091622	CTPsyn	126	0.0668884	0.820198
chr2R	8903511	8903911	Su(z)2	19062	0.0987375	0.819975
chr3R	21561496	21562088	LpR2	4484	0.0317557	0.817968
chr2L	22443132	22443532	CG17493	344	0.0374015	0.817894
chrX	1934951	1935351	usp	173	0.0235743	0.817857
chr2L	9494353	9494753	Gdi	221	0.0975693	0.817071
chr2R	19270950	19271498	CG13551	-170	0.00815258	0.814766
chrX	2488829	2489376	egh	2862	0.0334549	0.813729
chr2L	19045276	19045676	Acn	103	0.0928925	0.812111
chr3R	5774650	5775050	Glut4EF	20206	0.0722516	0.811935
chr2L	1077348	1077748	S	247	0.0987451	0.810663
chr3R	12167312	12167712	SF2	156	0.0645244	0.809259
chr3R	23407606	23408006	wdb	136	0.0495336	0.808885
chr3L	10509603	10510109	A2bp1	697	0.0806155	0.808864
chr3L	1664711	1665065	CG7971	121	0.0919102	0.806619
chr2R	6428823	6429223	lola	133	0.0679649	0.804579
chr2R	9045421	9045821	TppII	157	0.0505351	0.803587
chr3R	26427242	26427642	CG2246	-217	0.0568602	0.802646
chr3L	10670977	10671363	CG11811	-12924	0.0657354	0.802024
chrX	1965539	1965939	CG4199	72	0.0980117	0.801837
chr2L	6047539	6047885	slmo	175	0.0601122	0.801823
chr3L	1516771	1517171	cue	280	0.00709267	0.80117
chrX	12527124	12527524	tomosyn	-223	0.0931177	0.799964
chrX	15762481	15762881	Gapdh2	432	0.015124	0.799194
chr2L	18594	18994	l(2)gl	-210	0.0515448	0.798379
chr3R	26275246	26275832	aralar1	651	0.049441	0.797736
chr2R	20849312	20850008	CG2765	470	0.0453106	0.797228
chr2L	8034777	8035216	Cka	3948	0.0930333	0.795302
chr2L	13903653	13904153	Smg5	494	0.0295899	0.795169
chr2L	6480935	6481335	DLP	156	0.00655211	0.793767
chr3R	7070213	7070736	CG5214	402	0.0236546	0.793605
chr3R	14069874	14070274	14-3-3epsilon	1645	0.00313567	0.791798
chrX	7591143	7591543	CHES-1-like	-588	0.0431238	0.790563
chr3L	1865359	1865759	CG12025	92	0.0457926	0.7872
chrX	829450	829850	TRAM	14	0.0915284	0.785884
chr3R	279212	279677	CG31522	-364	0.0449176	0.783534
chr2R	8477204	8477604	Sin3A	-772	0.00244518	0.783315
chr2L	14334091	14334650	CG33090	124	0.0179489	0.783136
chr2L	18442820	18443220	RpS26	175	0.0122032	0.782436
chr2R	20829516	20829916	Tina-1	-64	0.00801186	0.781768
chr3L	20490312	20490932	CG32425	67	0.00636109	0.781747
chr3R	17185816	17186216	mod(mdg4)	-61	0.0527294	0.779955
chr3R	25883864	25884264	sima	1	0.0270186	0.778884
chr2L	8083771	8084171	Bsg	532	0.0563712	0.7777
chr3R	6711151	6711551	CG4674	56	0.0655864	0.777149
chrX	8304721	8305121	lawc	726	0.0388382	0.776966
chrX	6699398	6699838	pod1	177	0.0795475	0.77513
chr2L	844077	844477	drongo	-1323	0.0446442	0.772044
chr2R	11878822	11879222	CG8314	-194	0.0179489	0.771321
chr3R	185725	186119	CG1090	298	0.00709267	0.769364
chr2R	17963390	17963790	GlcT-1	11	0.0795475	0.769221
chr2R	20850864	20851446	CG2765	-302	0.0189523	0.769204
chr3R	3732697	3733097	CG2943	163	0.0565381	0.769082
chrX	21245456	21245818	slgA	-123	0.0500144	0.768609
chrX	9492720	9493120	Gga	-2132	0.0190936	0.766928
chrX	16268623	16269023	Fur2	1545	0.024622	0.765729
chrX	10368317	10368612	nocte	154	0.0278472	0.765567
chrX	15347675	15348075	CG11655	362	0.00785309	0.764332
chr3L	9053637	9053897	Argk	2187	0.0674204	0.764258
chrX	17193752	17194028	Fim	681	0.0680345	0.761935
chrX	6247325	6247725	kdn	1194	0.0388405	0.760971
chr3L	18741172	18741534	Aut1	-404	0.0928872	0.760759
chrX	11232554	11232954	Kap3	87	0.0606611	0.759197
chr3L	199266	199708	rno	278	0.0678574	0.755602
chr3R	5610309	5610709	CG8500	103	0.0240744	0.755129
chr3R	7775314	7775714	CG31211	81	0.00799327	0.753889
chrX	1976154	1976554	Unc-76	1700	0.0299992	0.753044
chr2R	20867938	20868146	emp	2573	0.0139954	0.750668
chr3L	22829714	22830082	CG11226	-241	0.0122032	0.747683
chr3R	16953422	16953822	CG5793	0	0.00374068	0.745005
chr3L	784610	785088	CG13898	19222	0.0528836	0.744955
chr2L	161911	162311	spen	3048	0.0626397	0.74346
chr3R	13543135	13543535	osa	717	0.0122731	0.742888
chr2L	7800497	7800897	r2d2	500	0.0044421	0.739801
chr2L	10751595	10751995	CG17124	4512	0.0309354	0.738689
chr3R	5702779	5703179	Glut4EF	2572	0.00662463	0.73484
chrX	13675479	13675713	CtsB1	506	0.0356577	0.732639
chr3L	7427896	7428296	Rac2	158	0.0708933	0.728489
chr2R	18533210	18533458	CG2852	436	0.0662248	0.727625
chr2R	4778325	4778529	CG8272	399	0.0932566	0.726748
chr3L	7857838	7858045	Pdp1	2413	0.090563	0.723759
chrX	386597	386949	CG17896	237	0.0323916	0.720454
chr2R	6191285	6191685	CAP	732	0.0124545	0.718061
chr3R	5398595	5398881	CG9399	534	0.0741212	0.716512
chrX	2680785	2681185	CG32795	2862	0.00388268	0.716258
chr3R	11874752	11875152	ird5	161	0.000471445	0.714056
chr3L	20511736	20512126	CG5059	528	0.0164567	0.709598
chr2L	16451209	16451451	Idgf3	319	0.0568602	0.705113
chr2R	9877562	9877962	RN-tre	124	0.0241963	0.70437
chr2L	5546559	5546843	Oscillin	-300	0.0145419	0.703036
chr2L	6062682	6062922	CG9140	-99	0.0287281	0.676746
chr3R	18893674	18893914	CG17111	-879	0.0750572	0.672102
CREB/CRTC-unbound
Chromosome	Start	End	Gene Symbol	Distance to TSS (bp)	adjusted p	Fold change
chr3R	27494706	27494966	CG1815	-276	0.0115931	2.1502
chrX	16527741	16528141	CG9777	-1644	3.48644e-27	1.95947
chr3L	3042238	3042464	Jafrac2	46	0.00860471	1.75724
chr2L	5288324	5288724	Bub1	9453	0.000350343	1.73155
chr3L	10250311	10250546	can	9696	0.0483286	1.71281
chrX	15752204	15752457	Myb	-518	0.0622276	1.65242
chr2R	16390474	16390795	Obp57c	-368	0.000636635	1.57753
chrX	2039737	2040137	Pgd	531	1.61349e-05	1.57266
chrX	20914054	20914454	Mgstl	121	8.19398e-05	1.56819
chrX	1264909	1265224	ssx	520	0.00846814	1.54865
chrX	11571834	11572234	CG2371	537	0.000211109	1.52557
chr3L	1978531	1978881	CG1139	7082	0.00603321	1.50198
chr3R	17912450	17912784	CG5791	-128	0.00723896	1.49988
chr3R	27441184	27441404	CG11539	347	0.0527294	1.49751
chr2L	62382	62694	Cda5	2800	0.0199499	1.48805
chr2R	20866286	20866658	CG2736	-3574	0.00144148	1.47997
chr2R	10861039	10861507	pcs	-7508	0.00374068	1.47923
chrX	16337370	16337720	rngo	2084	0.0655741	1.4726
chr3R	19997434	19997982	CG13606	-687	0.00479117	1.46849
chr3R	13829840	13830240	DNaseII	-15036	0.00422094	1.45352
chr2R	13398793	13399193	CG4847	-7	0.0680345	1.44194
chr3L	16739323	16739745	CG42852	-9056	0.00662463	1.43807
chrX	6581102	6581502	CG3184	1491	0.0395631	1.43437
chr2L	3370531	3370789	CG34394	619	0.0278472	1.43262
chr3R	18566848	18567248	CG6985	168	0.014166	1.43213
chr4	1071625	1072025	CaMKII	153	0.0122284	1.43082
chr3L	9709419	9709722	snmRNA:838	-276	0.0655636	1.42642
chr2L	5226145	5226430	TpnC25D	8065	0.0362879	1.42139
chr3R	4179928	4180249	stck	-2508	0.00267744	1.41911
chrX	2168416	2168667	CG2918	164	0.0590627	1.41796
chr3L	15027855	15028255	Sytbeta	-738	0.0437021	1.41395
chr2R	5926783	5927009	CG34220	4003	0.0741367	1.41296
chr2L	12024802	12025202	dmGlut	-2420	0.0107759	1.41053
chr2R	10758626	10759026	Inr-a	-210	0.0702122	1.40101
chrX	1360026	1360259	O-fut2	221	0.0483286	1.39735
chr3R	12157317	12157717	CG17930	3938	0.022193	1.39172
chr2L	10516847	10517247	Fatp	147	0.0124545	1.3882
chr4	1144864	1145200	Arf102F	250	0.0727647	1.38687
chr2R	1146380	1146780	d4	40	0.00448199	1.38561
chrX	9858431	9858831	CG1791	261	0.0381337	1.38548
chr3R	13227551	13227951	Sur-8	-547	0.0568602	1.3837
chrX	18737580	18737852	CG34422	52	0.0987022	1.37902
chr2L	5010436	5010836	CG31917	159	0.0046075	1.37459
chrX	7218445	7218661	Dok	370	0.0381337	1.37166
chr3L	17468842	17469230	CG34250	-253	0.0306353	1.36767
chr2R	14502907	14503307	CG5327	-364	0.0997252	1.36533
chrX	16337720	16338120	rngo	2442	0.0392105	1.36442
chr2R	12707277	12707677	CG5550	3349	0.0455874	1.35804
chr2L	11948594	11948994	CG16964	806	0.085123	1.35666
chr2L	8141563	8141963	mir-4984	-97	0.0276668	1.35546
chr3R	7261443	7261869	CG5281	60	0.0741776	1.35384
chr2R	19612922	19613322	CG18128	-5623	0.00254175	1.34983
chr3R	12158016	12158416	CG17930	4616	0.0956308	1.34875
chr2L	80647	81047	CG11374	4477	0.0233772	1.34847
chrX	1762757	1763016	Pex5	-97	0.0187551	1.34589
chr2R	12760505	12760766	CG6429	174	0.0562968	1.34583
chr2R	14707058	14707458	l(2)03709	227	0.0484805	1.34432
chr2L	22168666	22169110	CG1832	254	0.0347877	1.34157
chr3L	18966804	18967204	CG14075	-11042	0.0600946	1.34019
chr2R	12659750	12660150	unc-104	25	0.0295899	1.33731
chr2R	2903171	2903571	CG43646	-2890	0.0106646	1.33399
chr3L	3952045	3952445	CG14984	135	0.01878	1.33392
chrX	7219008	7219408	Dok	913	0.0693004	1.32893
chr2R	13399217	13399617	CG4847	-292	0.0744013	1.32738
chr2R	17550718	17551118	CG42362	-1005	0.0321961	1.3189
chrX	4831622	4832022	CG4068	299	0.0830608	1.31856
chrX	19532000	19532400	e(y)3	169	0.0433046	1.31733
chr2R	19273164	19273548	CG30414	-382	0.0680345	1.3131
chr2R	17200488	17200746	CG9485	-233	0.0791284	1.31256
chr3R	12652	13052	Dsk	3114	0.0503004	1.31145
chr3L	18897490	18898026	CSN1b	329	0.00536667	1.31111
chr3R	4178039	4178391	Atg13	2697	0.0323916	1.31049
chr3R	17756478	17757204	CG17843	17201	0.0473637	1.31005
chrX	8795611	8796232	Rbm13	52	0.0140701	1.30858
chrX	8614442	8614681	CG1789	49	0.0680345	1.3081
chr2L	20074586	20074926	pr	674	0.0657354	1.30207
chr2L	22239292	22239692	RpL21	8336	0.0270186	1.3015
chrX	8330643	8330977	CG12125	0	0.0915896	1.30055
chrX	9035101	9035501	CG7065	-1280	0.0790373	1.29777
chr3R	17674428	17674828	Gr93d	-2221	0.0975551	1.29772
chr2R	19865136	19865442	Gadd34	-517	0.0572676	1.2976
chr3R	25027756	25028292	Mesh1	274	0.00332879	1.29556
chr2L	16742751	16743304	LSm7	125	0.052501	1.29509
chrX	9036520	9036920	CG7065	103	0.0260966	1.2935
chr2L	9729234	9729634	CG13116	-485	0.0525668	1.29318
chrX	18281002	18281572	Tsf1	-760	0.00709267	1.29102
chr3R	27498006	27498604	CG1815	3007	0.00536667	1.29068
chr3L	8333590	8333990	CG7083	-46	0.00317767	1.28921
chr2L	8002167	8002567	Wwox	1929	0.0218832	1.28685
chrX	4436585	4436985	CG3568	94	0.0590766	1.28622
chr2R	15053426	15053826	CG10737	1968	0.0680345	1.28098
chr3L	20500658	20501106	CG5078	1704	0.0446442	1.28065
chr2R	6139275	6139675	Syb	417	0.0632297	1.28049
chr2L	16316601	16317001	fzy	5807	0.0593478	1.28045
chr2R	1147169	1147569	d4	827	0.0527294	1.27553
chr2L	6562225	6562754	Ent2	79	0.0648417	1.27493
chr3L	1795338	1795738	Cdc37	132	0.00128167	1.2698
chr3L	710345	710745	CkIIalpha-i3	-140	0.0615984	1.26492
chrX	2070056	2070405	Cyp4d2	-655	0.0582587	1.26474
chr2L	18813096	18813496	CG17325	277	0.0878342	1.26241
chr2L	10306842	10307242	CG4968	107	0.0295899	1.26219
chrX	1360259	1360659	O-fut2	0	0.04058	1.26156
chr4	213327	213727	CG2316	566	0.0867463	1.26112
chr3R	19198632	19199032	CG42827	0	0.0732685	1.26035
chrX	9039655	9040247	fh	3242	0.0968415	1.25962
chr3L	16608198	16608598	Mo25	161	0.0836073	1.25775
chr2L	865272	865672	snoRNA:Me28S-U1230	8	0.0835676	1.25236
chr3R	16447563	16448135	H	74	0.0416703	1.25218
chr2L	5226430	5226958	TpnC25D	8337	0.0393365	1.25071
chr3R	22872134	22872722	TwdlT	-2575	0.0990468	1.25057
chr3L	13016378	13016665	snoRNA:Me28S-A774b	-70	0.0337786	1.24953
chr2L	9790307	9790707	CG4036	-346	0.0568602	1.24936
chrX	5565284	5565852	Rab18	325	0.00313567	1.24823
chr2L	1170131	1170531	CG31922	125	0.0621257	1.24782
chrX	18686774	18687174	CG7053	1239	0.0673206	1.24721
chr3R	1617501	1617901	CG1218	75	0.0975693	1.24257
chr3R	4478186	4478441	Dhod	97	0.0798117	1.24196
chr2L	8400290	8400690	CG31898	0	0.0590627	1.24097
chr2R	5730012	5730412	CG1667	0	0.0987451	1.23928
chr4	980376	980776	CG32016	-1512	0.0033071	1.23902
chr3L	22280936	22281336	Hem	136	0.0611969	1.23341
chr3R	144887	145287	Syt14	-270	0.0825268	1.22769
chr2L	10850467	10850867	porin	131	0.0438099	1.22542
chr2L	11123750	11124150	Csl4	-142	0.097547	1.22528
chr2L	9897160	9897560	RpS2	-78	0.0980117	1.21636
chr3L	257903	258254	wac	-37	0.0334238	1.21295
chr2R	18811800	18812288	Nup214	230	0.0931894	1.21293
chr3L	20802648	20803048	CG3680	51	0.0829576	1.21259
chrX	15591528	15591928	CG8128	163	0.0942297	1.2099
chr2L	5494235	5494635	CG14020	-23171	0.0980117	1.20921
chr3R	13634342	13634900	CG7357	389	0.0798117	1.20874
chr3L	15976137	15976729	Arf72A	64	0.0568602	1.20829
chr2L	21219610	21220010	CG8678	729	0.0459253	1.20671
chr3L	9504174	9504669	RpS9	19	0.085173	1.2033
chr2L	8382055	8382800	CG13392	447	0.0770953	1.20009
chrX	8331975	8332375	CG1440	-554	0.0975693	1.20002
chr3R	21707698	21708098	SppL	155	0.0825268	1.19102
chr3R	10394019	10394494	CG8066	345	0.0270186	1.1871
chr3L	12742773	12743240	Klc	0	0.0562968	1.17923
chrX	8070598	8071242	slpr	366	0.0823087	1.17689
chr2L	6921205	6921667	Hrb27C	107	0.0975693	1.12852
chr2L	19542436	19543340	ref(2)P	0	0.081046	0.894244
chr2L	1727155	1727555	Eno	337	0.0937905	0.866777
chrX	15827021	15827761	Ranbp16	479	0.0566575	0.858138
chr3R	262590	263005	CG9804	252	0.0500144	0.856878
chr3L	19863780	19864178	Rab8	151	0.0738201	0.856646
chr3L	2773560	2774040	CG12093	234	0.0645244	0.856494
chr2R	3453231	3453631	CG30499	-154	0.0990468	0.856152
chr2R	20447888	20448662	Nurf-38	469	0.0878342	0.855529
chr2L	419830	420323	RpLP1	57	0.0585919	0.855254
chr2R	19435662	19436230	levy	85	0.0829605	0.850331
chr3R	11145394	11145794	CG6276	168	0.0975693	0.84827
chr2R	19909634	19910230	CG3907	-51	0.0310888	0.846075
chr2R	19410766	19411312	RabX1	111	0.0648417	0.845108
chr2R	19854594	19855274	CG34213	440	0.0708204	0.844238
chr3L	7332557	7332957	lark	178	0.0732685	0.843516
chrX	19637952	19638352	CoVIb	-41	0.0930333	0.842894
chr2L	2365424	2366026	Axud1	26	0.0732685	0.842249
chr3R	10336797	10337197	HtrA2	155	0.068739	0.841929
chr3L	6749211	6749611	CG10103	150	0.0987375	0.841336
chr3R	26249268	26249668	CG15535	84	0.0732685	0.840398
chr3L	8516230	8516630	GstO2	136	0.0582587	0.840264
chr2R	5998573	5998943	Pfk	382	0.0987375	0.840009
chr2L	16326976	16327477	CG4278	79	0.048725	0.836764
chr3L	19838306	19838750	Papss	107	0.0830608	0.835141
chr3R	11789013	11789592	CG4287	348	0.081046	0.834881
chrX	1767642	1768227	Vps26	-43	0.0327918	0.834861
chr3L	2265438	2265838	ecd	176	0.0396269	0.834272
chr3L	7963580	7964068	RNaseX25	53	0.0568602	0.833182
chrX	940552	941073	CG42259	260	0.0732685	0.833097
chr3R	25570430	25570830	CG7609	145	0.0412486	0.832647
chr3R	20639916	20640406	CG34150	100	0.0657451	0.832289
chrX	6161740	6162264	Spt6	63	0.0606759	0.830079
chr2R	13626818	13627218	CG6401	113	0.0878342	0.829421
chr3L	6067958	6068403	CG13295	171	0.0395631	0.829391
chr3L	11090766	11091359	CG6272	300	0.0396269	0.828523
chr3R	9089993	9090596	Su(var)3-7	93	0.0655864	0.828334
chr3L	5131912	5132510	CG10673	372	0.0260966	0.826201
chr2L	6948436	6948836	ihog	136	0.0455874	0.825248
chr2L	4830328	4830805	CG2976	158	0.0785608	0.824865
chrX	20121806	20122354	Rab10	-436	0.0524513	0.824622
chr3L	19611926	19612430	asf1	94	0.0553711	0.824399
chr2L	2769986	2770432	CG2862	-2	0.0295899	0.824306
chr3L	21721380	21721780	CG11247	168	0.0880964	0.823698
chr2L	12040337	12040737	CG6766	106	0.0975693	0.823603
chr2L	10423270	10423705	CG5168	108	0.0493993	0.823091
chrX	16218712	16219173	CalpC	-873	0.0595136	0.822803
chr3R	8248384	8248784	CG17202	58	0.02737	0.822534
chrX	16219687	16220087	CalpC	77	0.0675148	0.822303
chr2R	6626829	6627379	Mat1	303	0.0625372	0.822295
chr2R	16864580	16864980	CG9344	177	0.0637081	0.820452
chr3R	1462195	1462595	CG31548	162	0.00662463	0.820278
chrX	7794538	7795355	snoRNA:Or-aca2	491	0.0248985	0.819856
chr2R	13459760	13460320	CG14482	281	0.0255808	0.819612
chr3R	20864326	20864618	CG6422	0	0.025819	0.819561
chr3R	26632710	26633110	dj-1beta	37	0.0541453	0.81879
chr3L	11054656	11055056	blos2	180	0.0933594	0.818597
chr3L	2371553	2371953	CG1317	151	0.0755253	0.818592
chr2R	17169718	17170058	MFS16	0	0.0729539	0.818569
chr2L	3457212	3457612	sec5	52	0.0790522	0.817421
chrX	11610539	11610856	prtp	-78	0.0561221	0.81682
chrX	4211733	4212206	mei-9	895	0.0931894	0.816641
chr3R	18201574	18202088	CG18596	97	0.022193	0.816239
chr2R	5473643	5474238	CG12929	327	0.0527294	0.815099
chrX	6149794	6150194	Spx	127	0.0880208	0.814646
chr2L	4837539	4837939	CG15626	240	0.0956308	0.814385
chrX	17985180	17985804	scu	67	0.0186558	0.814319
chr2L	18956588	18957274	CG10623	376	0.0161739	0.814279
chrX	6754377	6755028	CG14434	-7897	0.0843636	0.814253
chr2L	13827264	13827780	tam	293	0.0646946	0.813771
chr3L	17795022	17795422	NUCB1	118	0.0630775	0.813562
chr2L	5949527	5949927	CG9044	243	0.0561221	0.813043
chrX	6866840	6867471	CG3040	384	0.00831869	0.812991
chr2R	19936058	19936458	gammaSnap	135	0.0741776	0.811913
chr2R	2697448	2698042	CG15237	-354	0.0761528	0.810817
chr2L	7056227	7056627	Mnn1	114	0.0793061	0.810688
chr3L	12747905	12748477	CG32113	-37	0.0523357	0.81052
chrX	17751080	17751380	CG6762	81	0.030955	0.810507
chr2R	11904270	11904670	CG8397	164	0.0640836	0.809989
chr2R	3967160	3967560	Vps28	181	0.0347877	0.809258
chr3L	8712924	8713371	SrpRbeta	179	0.0694146	0.808833
chr3R	12167770	12168337	pad	-54	0.092456	0.807601
chr3R	9524907	9525307	f-cup	130	0.0616137	0.807314
chr3R	19598208	19598608	tst	132	0.0761724	0.806958
chr3L	2771714	2772114	CG9977	374	0.0975693	0.806843
chr2L	7013324	7013724	CG43322	110	0.0674204	0.806492
chrX	11348738	11349332	HP5	94	0.0369285	0.806397
chr3L	20021564	20022142	CG14184	333	0.0632297	0.805852
chr3L	13922573	13922973	Gl	257	0.0188269	0.805666
chr3R	2171730	2172130	CG18048	82	0.0583622	0.805549
chr3R	14806018	14806774	Smu1	452	0.0371229	0.805508
chr2R	8539567	8539967	CG8778	189	0.0568602	0.803762
chr3L	22069152	22069552	RpLP0	152	0.00448199	0.803754
chr3R	23783506	23783906	CG4884	592	0.0907063	0.803605
chr3L	22735020	22735420	CG7369	307	0.0880208	0.803513
chr2L	12692894	12693294	CG6153	66	0.0327062	0.803403
chr3L	19800512	19800912	Kap-alpha1	346	0.0436958	0.802458
chr4	645707	646107	mav	719	0.0849989	0.802277
chr2L	5531872	5532272	CG7277	138	0.0732685	0.801967
chr3R	12268358	12268758	CG14894	166	0.0636957	0.801941
chrX	514924	515324	CG13365	104	0.0723708	0.801926
chrX	19539658	19540058	Arp10	172	0.0138801	0.801288
chr2R	10044621	10045021	CG13018	143	0.0547788	0.800867
chr3R	136288	136688	vps24	151	0.0662248	0.800462
chr2R	11566907	11567189	Vha14-1	453	0.0618929	0.800151
chr2R	18949722	18950170	l(2)06496	179	0.073042	0.799466
chr3R	17095250	17095790	AP-2sigma	328	0.0493993	0.799399
chr3L	3470955	3471443	CG14971	127	0.0489858	0.799355
chr3R	26284600	26285000	CG2224	217	0.0732685	0.798781
chr2L	12707637	12708168	CG15484	-67	0.00603321	0.798312
chr3L	19864178	19864772	CG8334	133	0.0157082	0.797846
chr3R	6609415	6609815	mRpL37	162	0.0743573	0.797378
chr2R	17504030	17504430	CG18870	135	0.0386123	0.797375
chr2R	20670640	20671010	CG16912	154	0.0417404	0.796763
chr2L	20675594	20675994	CG31678	0	0.0493993	0.796138
chr2R	12979031	12979420	Sply	-52	0.0783481	0.796127
chr3R	12974757	12975157	m-cup	147	0.0553187	0.796046
chr3L	9352033	9352468	CG32039	131	0.0657354	0.796044
chr3L	19972564	19972964	CG14182	105	0.0334549	0.796042
chr2R	20422490	20422960	CG4622	221	0.0708204	0.795772
chr3R	11103899	11104299	l(3)neo43	233	0.00558317	0.795473
chr3R	10134727	10135127	RpII15	95	0.0987375	0.795464
chr2R	5054655	5055055	CG42382	135	0.0366367	0.794719
chr2L	2767467	2767741	Taf10b	150	0.073042	0.794593
chr2R	20499132	20499716	CG3608	90	0.016612	0.794302
chr2L	19492634	19493020	CG10189	96	0.0431238	0.794278
chr3R	5380653	5381136	CG9386	247	0.0617749	0.793932
chr3L	16948568	16948802	Nc73EF	-63	0.0832097	0.793792
chr3L	20770970	20771370	Pex16	163	0.0334238	0.793667
chr3L	22064524	22064924	CG7139	203	0.0121876	0.793405
chr2R	12036321	12036823	Ext2	-282	0.036789	0.792876
chr2R	18527310	18527710	CG3732	123	0.0500144	0.792576
chr3R	23386594	23386994	snmRNA:157	-80	0.0270186	0.792518
chr3R	6688575	6688975	CG6574	-60	0.0674204	0.792439
chr3R	12911379	12911779	GckIII	320	0.053247	0.791725
chr3R	18878830	18879230	p53	158	0.00968726	0.791526
chr3L	17037750	17038150	CG14057	89	0.0157669	0.79099
chr2R	7870056	7870456	CG33145	161	0.0886289	0.790985
chrX	16208087	16208487	CG13957	539	0.0362879	0.790535
chr3R	26003008	26003408	CG1983	149	0.0932566	0.790489
chr3L	2373085	2373485	mRpL23	199	0.00308371	0.790355
chr2L	8464452	8464852	fu2	146	0.006859	0.790344
chr2R	10048353	10048753	CG8257	173	0.0418176	0.790154
chr2L	16730433	16731024	CG17996	383	0.0206025	0.790011
chrX	16180673	16181009	CG32576	1672	0.0680345	0.78977
chr3L	20764616	20765052	Pitslre	166	0.0486894	0.789703
chr3R	12261785	12262320	mRpS33	329	0.0321866	0.788887
chr3L	212605	213076	CG16940	92	0.00522051	0.788854
chrX	11763119	11763549	CG1847	81	0.0208992	0.788072
chr2R	15171037	15171529	CG11906	229	0.0590627	0.787486
chr3R	25694010	25694648	CG7816	382	0.00536667	0.787185
chr3R	4095211	4095611	CG9630	184	0.0642583	0.786473
chr3R	24972196	24972664	CG14511	212	0.0202172	0.786135
chr3R	27441404	27441804	CG11539	95	0.0123187	0.786079
chr3R	27080070	27080582	CG1750	337	0.048095	0.785913
chr3R	19876448	19876848	CG5991	115	0.03651	0.785141
chr2R	16174197	16174597	CG16868	154	0.0345392	0.784353
chr3R	19974656	19975056	Slimp	-191	0.0450766	0.784261
chr3L	12410288	12410688	Gap69C	167	0.073652	0.784129
chr2R	20825812	20826212	CG3760	138	0.00801186	0.7837
chr2R	9117396	9117796	Pex13	134	0.0397572	0.783473
chr2L	6467326	6467726	CG9531	157	0.0761724	0.782999
chr2L	22470904	22471128	CG17494	-691	0.0622276	0.782746
chr2R	11088919	11089262	CG11807	87	0.017277	0.782469
chr3L	8109234	8109634	msk	150	0.0562968	0.782062
chr2R	20856700	20856960	RpL19	109	0.00536667	0.781645
chr2R	17990794	17991224	CG6613	285	0.0270186	0.780892
chr3L	8441959	8442359	CG6983	309	0.00719655	0.780686
chr3L	18865172	18865618	Rad9	270	0.0528836	0.780288
chr3R	18887254	18887654	Ublcp1	223	0.00723896	0.780055
chrX	8024980	8025376	CG10958	-1234	0.0891383	0.779897
chr3R	1459270	1459670	CG31549	1543	0.0980117	0.779885
chr2L	11123207	11123607	Nup160	-359	0.0409651	0.779553
chr3R	1299909	1300309	Hdac3	189	0.0179489	0.779481
chr2R	16898910	16899400	grau	309	0.00239882	0.77938
chr2L	17481124	17481524	CG5110	61	0.0102273	0.779332
chr3L	5129046	5129331	CG10674	117	0.0162272	0.779212
chrX	20906784	20907184	Ntf-2	486	0.0262273	0.778663
chr2L	4187310	4187710	CG31961	250	0.00448199	0.777864
chr3L	3159211	3159611	CG12079	137	0.0260966	0.777471
chr2L	10380035	10380604	gny	102	0.0176882	0.776731
chr3L	19591454	19591854	ash1	186	0.0471885	0.776724
chr2L	6959940	6960255	Atac1	118	0.0416703	0.77671
chr3R	8821243	8821729	CG7488	73	0.0436958	0.776582
chrX	14979449	14979849	CG15027	194	0.0295899	0.774132
chr3R	18943102	18943338	Rassf	342	0.0795475	0.774087
chr3L	8117160	8117564	CG7550	251	0.0077318	0.773796
chr3R	14503419	14503858	CG7706	10	0.0493993	0.773344
chr3L	19800262	19800512	Kap-alpha1	108	0.0398436	0.773178
chr2R	5001069	5001469	Mys45A	162	0.0164567	0.773013
chr2R	5939123	5939523	sel	338	0.036789	0.772998
chr2R	3406698	3407098	CG2144	85	0.0763425	0.772526
chr3L	2372075	2372475	CG8993	59	0.0345392	0.77215
chr2L	8376881	8377479	CG17294	39	0.00662463	0.771192
chr3L	1644730	1645233	alphaCop	260	0.0347877	0.770475
chr2L	20060424	20060944	barr	332	0.0189307	0.770471
chr2L	1715484	1715884	frtz	132	0.0347877	0.770051
chr3L	1617757	1618144	CG13926	179	0.0320191	0.769269
chr3R	19583910	19584310	Plip	37	0.0206025	0.769132
chr2R	10127403	10127803	CG8494	126	0.0638103	0.768997
chrX	1801892	1802139	Edem1	22	0.0585919	0.768658
chrX	7622034	7622434	NELF-B	88	0.00791949	0.767685
chr3R	23526006	23526406	btz	27	0.00949296	0.767624
chr3R	25862212	25862612	CG7928	151	0.0152885	0.767527
chr2L	2146706	2147317	CG11723	343	0.00603321	0.766938
chr3R	25628838	25629462	CG7789	109	0.000795228	0.766571
chr2R	19852232	19852632	Alas	116	0.0116418	0.766479
chr2L	559573	559973	CG2789	139	0.0269815	0.766409
chr2L	6045603	6046003	mir-966	-63	0.0799621	0.765986
chrX	19385646	19385858	pcm	125	0.0356577	0.765502
chrX	1263799	1264216	ssx	-564	0.0731233	0.765406
chrX	10489548	10489948	Hmr	84	0.0118943	0.764523
chr2L	8123662	8124062	mon2	121	0.010487	0.763436
chrX	11464543	11464943	CG11699	61	0.0255808	0.762527
chr2L	8516801	8517391	mRpL51	371	0.00603321	0.762515
chr3R	15705303	15705703	Pk92B	30	0.0384708	0.762508
chrX	18546692	18547092	Ing3	203	0.00270761	0.76222
chr3L	20763870	20764270	CG4042	96	0.0124545	0.762067
chr3R	27569876	27570236	CG1896	63	0.0345448	0.761916
chrX	6994277	6994677	CG4615	1849	0.0412264	0.761275
chr2R	5752757	5753084	cbx	127	0.0102741	0.760874
chr2R	5955860	5956260	cdc2rk	110	0.0122731	0.759962
chr2R	14039054	14039659	adp	39	0.0206025	0.759943
chr2R	15193072	15193472	CG7461	601	0.0655819	0.758973
chr3R	3075421	3076012	CG10050	91	0.000392804	0.758382
chr3R	24424668	24425068	Noa36	121	0.00826875	0.757486
chr2L	2236478	2236878	gho	123	0.0369285	0.75747
chr3L	653717	654117	MED30	136	0.0484805	0.757417
chr3R	18287344	18287810	Rpn7	193	0.0046075	0.757057
chrX	14132525	14132925	CG1434	700	0.052501	0.75687
chr3L	18674580	18674980	Sgf11	123	0.0070284	0.756749
chr3L	20376678	20377078	CG5498	324	0.0176882	0.75387
chr3R	20078036	20078436	CG5706	148	0.0493993	0.752285
chr2R	12737849	12738249	IntS8	57	0.00932265	0.751446
chr2R	19769450	19769934	CG4882	242	0.00754037	0.751119
chrX	16548659	16549091	CG9723	172	0.00317767	0.750449
chr3R	7842800	7843024	Spt3	85	0.0763425	0.748188
chr2R	7914776	7915176	Mppe	202	0.027051	0.747782
chr2L	8437580	8437980	Chrac-14	349	0.00747682	0.747733
chr3R	21301982	21302278	CG4553	446	0.0982647	0.747677
chr3R	16959878	16960278	Ubpy	62	0.0396269	0.746619
chr3L	16653553	16653997	snRNA:U12:73B	6858	0.0152348	0.746574
chr2R	4985613	4985923	CG8078	153	0.0264962	0.746461
chr3R	1480748	1481148	MED27	64	0.010487	0.74629
chr3R	13636496	13636896	CG18012	127	0.00374068	0.745044
chr3R	539531	539931	CG9769	166	0.0561221	0.745037
chr2R	5094004	5094404	CG8027	404	0.0526151	0.744212
chr2L	4448282	4448682	MFS18	133	0.000392804	0.744196
chr2L	5528011	5528484	CG31915	105	0.0324794	0.743136
chrX	13616023	13616423	mus101	-43	0.0164567	0.741491
chr3R	2899693	2900151	CG1104	276	0.00558317	0.739739
chr3R	8256608	8256943	Pros25	-213	0.00650793	0.739336
chr2L	19587124	19587524	Lar	76	0.0638103	0.739184
chr2L	16732728	16733128	CG17904	370	0.0189722	0.737098
chr3R	12821407	12821807	CG17556	157	0.0259461	0.735354
chr3L	12264114	12264514	Pbgs	117	0.00523781	0.735318
chr3R	1058138	1058538	Mms19	54	0.0433046	0.734292
chr3L	13495710	13496298	Spt20	59	0.0181392	0.733424
chr3R	15882850	15883250	CG4973	-383	0.00762556	0.733168
chr3L	8616483	8617065	GAPsec	312	0.000150351	0.732866
chr3L	4003455	4003855	CG14985	164	0.00422094	0.732851
chrX	19517042	19517836	MKP-4	60	4.99871e-05	0.732371
chr3R	20012290	20012690	CHORD	397	0.016487	0.73233
chr3R	11197267	11197575	CG5073	-188	0.0043761	0.730879
chr3L	8516001	8516230	GstO2	389	0.0957674	0.730831
chr2R	4788528	4788928	MrgBP	133	0.00833	0.730615
chr2L	12038110	12038510	Tom70	200	0.00834376	0.730452
chr2L	10737588	10737988	Vha16-5	-199	0.0143508	0.729207
chrX	701348	701752	CG13358	-187	0.00662463	0.728951
chr2R	3586677	3587077	CG30493	64	0.016913	0.72843
chrX	16244581	16244981	sl	435	0.0138296	0.727112
chr3R	6522141	6522541	CG14683	-10	0.00467902	0.725607
chr3R	7707911	7708311	CG6962	107	0.0140701	0.724425
chr2R	12209593	12210186	CG4282	84	0.0046075	0.723854
chr3R	16560241	16560694	cdc2c	-882	0.0152885	0.71993
chr3R	20894992	20895392	OstStt3	152	0.00260316	0.718753
chr3R	20143546	20143770	Nab2	372	0.0817149	0.717294
chr2L	19051218	19051618	l(2)37Bb	159	0.000151416	0.712899
chrX	4529521	4529752	CG12179	308	0.0500144	0.710995
chr2L	8382800	8383009	Rcd4	58	0.00935343	0.710822
chr3L	203688	203946	NitFhit	144	0.00234027	0.710691
chr3R	11171871	11172271	CG31301	115	0.0155382	0.709595
chrX	1833735	1834135	CG3857	129	0.016612	0.709035
chr2L	573842	574323	Ipk2	198	5.88438e-05	0.708904
chrX	15596804	15597080	Pis	782	0.0440897	0.699627
chr2L	19583420	19583672	CG10262	345	0.0345448	0.694917
chrX	6665171	6665393	COQ7	74	0.0761724	0.692904
chr3L	13922370	13922573	Gl	53	0.0107759	0.691748
chrX	2597392	2597713	Csat	-80	0.00128167	0.686433
chr3R	25574194	25574594	ATPsyn-gamma	168	2.33336e-05	0.68569
chr3R	20353668	20354068	CG6607	71	0.00709267	0.685068
chr2R	8519251	8519685	muskelin	319	0.000256123	0.681583
chr2R	16882300	16882510	Pros29	69	0.0227955	0.680583
chr3L	2262816	2263216	CG13807	81	0.000541475	0.678253
chr2R	6532535	6532935	Git	174	6.41585e-06	0.678153
chr3R	9605271	9605671	CG42375	109	0.00027801	0.665441
chr2R	11880016	11880416	CG8320	282	8.78207e-05	0.665082
chr3L	3459957	3460209	eIF5B	408	0.016612	0.655069
chr2L	11178933	11179385	CG4788	69	4.52683e-06	0.649297
chrX	7976074	7976305	CG2254	-636	0.00203266	0.643755
chr3R	17848190	17848412	CG6455	379	0.00968726	0.643703
chr2R	14059337	14059626	Dgp-1	-550	0.00536667	0.640919
chr3L	4258748	4259199	CG15011	181	1.61349e-05	0.638227
chrX	1801082	1801375	Edem1	712	0.0104272	0.608179
