# Supplementary material for: Shifting transcriptional machinery is required for long-term memory maintenance and modification in Drosophila mushroom bodies
Source: Nat Commun. 2016 Nov 14;7:13471. doi: 10.1038/ncomms13471 (PMC5114576; doi:10.1038/ncomms13471)
Supplement: Supplementary Data 5 — CREB/CRTC-bound genes [file ncomms13471-s6.xlsx]

## Sheet: CREB_CRTC_in_2_out_of_3_annotat
Supplementary Data 5 CREB/CRTC-bound genes
The regions indicated by 'Start' and 'End' represent the called peak region.
The CRTC-binding sites were shown in the left (the result of peak calling), which located within 200 bp of the peaks of CREB-binding sites.
The reads of CREB or CRTC ChIP-seq were counted in each 1kb windows covering entire genome, and analyzed by the DESeq2 package.
The results were annotated to each CREB/CRTC binding sites, and indicated as 'Adjusted p' and 'Fold change'.
The results of peak calling					The results using 1kb window
Chromosome	Start	End	Gene Symbol	Distance to TSS (bp)	Adjusted p (CREB)	Fold change (CREB)	Adjusted p (CRTC)	Fold change (CRTC)
chr2L	5632	5753	-1775	CG11023	0.890883	0.973836	9.76253e-20	1.99454
chr2L	18592	18628	-22	l(2)gl	0.884278	0.966185	2.55953e-17	2.02588
chr2L	18649	18739	-79	l(2)gl	0.884278	0.966185	2.55953e-17	2.02588
chr2L	66876	67033	-9	dbr	0.813775	0.964852	1.01467e-25	2.05885
chr2L	67254	67373	211	dbr	0.813775	0.964852	1.01467e-25	2.05885
chr2L	72448	72580	61	galectin	0.458854	0.91643	0	2.32152
chr2L	108018	108126	-0	Sam-S	0.509602	0.916126	4.47731e-30	2.08182
chr2L	109266	109308	-285	Sam-S	0.817392	0.939239	3.06228e-05	1.56883
chr2L	128618	128751	493	CG3164	0.956739	0.989165	2.09597e-23	1.91784
chr2L	129184	129307	0	CG3164	0.125256	0.883985	0	2.23401
chr2L	131985	132041	-18	Gs1	0.176867	0.84183	1.67232e-06	1.51758
chr2L	159054	159135	22	spen	0.536303	0.900922	3.08181e-17	1.95439
chr2L	161872	162054	2840	spen	1	1.10083	2.38055e-05	1.54247
chr2L	166561	166727	7529	spen	0.807007	0.956499	1.43384e-20	1.91777
chr2L	166943	167064	7911	spen	0.565651	0.88601	5.61343e-09	1.88172
chr2L	179183	179282	-3537	spen	1	0.939058	6.30278e-05	1.58432
chr2L	220589	220715	1246	kis	0.133065	0.795703	7.23764e-14	1.8654
chr2L	222106	222271	-144	kis	0.0908108	0.888709	0	2.47377
chr2L	246689	246839	-3548	mir-965	0.505271	0.938005	0	2.22652
chr2L	249217	249360	1462	kis	0.662842	0.951837	5.09232e-40	2.2806
chr2L	250519	250580	242	kis	0.501722	0.902498	9.60617e-26	2.03614
chr2L	250761	250801	21	kis	0.501722	0.902498	9.60617e-26	2.03614
chr2L	285636	285722	53	CG3625	0.849378	0.959672	5.01311e-19	2.06661
chr2L	310027	310171	-28	Plc21C	0.639811	0.95579	0	2.49469
chr2L	377801	377946	-165	al	0.979729	1.00378	1.16514e-39	2.42147
chr2L	414987	415025	-41	ebi	0.454773	0.918344	3.67174e-08	1.63705
chr2L	431094	431205	-21	ex	0.829025	0.96481	2.73107e-23	1.96995
chr2L	431714	431754	487	ex	0.829025	0.96481	2.73107e-23	1.96995
chr2L	434646	434722	3419	ex	0.854338	1.04287	4.57469e-06	1.59322
chr2L	435846	435938	4619	ex	0.452425	0.885451	2.61668e-25	1.96471
chr2L	455489	455586	-0	CG4133	0.900147	0.967529	4.42986e-09	1.88552
chr2L	472188	472331	0	CG4297	0.081536	0.884811	0	2.50476
chr2L	478924	479089	598	cbt	0.792312	0.971364	0	2.4187
chr2L	480847	481031	-1159	cbt	0.712649	1.06911	0	2.20988
chr2L	481478	481622	-1790	cbt	0.712649	1.06911	0	2.20988
chr2L	484332	484411	-4644	cbt	1	0.995207	2.39101e-17	1.9316
chr2L	490597	490796	-38	ush	0.920525	0.98907	0	2.66757
chr2L	523395	523550	-0	ush	0.22395	0.884465	8.57542e-36	2.11747
chr2L	523670	523759	-0	ush	0.22395	0.884465	8.57542e-36	2.11747
chr2L	552481	552614	-27	Ets21C	0.000731096	0.739954	3.75005e-30	2.11266
chr2L	594801	594946	0	Gsc	0.405935	0.891255	2.78113e-28	2.25611
chr2L	595146	595241	-336	Gsc	0.0954638	0.788848	4.72741e-11	1.79467
chr2L	701915	702077	12890	ds	0.699957	0.928223	7.58941e-11	1.85475
chr2L	715196	715335	-228	ds	0.940279	1.01227	1.20221e-33	2.23302
chr2L	741710	741802	0	Eaat2	0.974871	0.993473	3.982e-18	2.13058
chr2L	821433	821582	11	CG3662	0.361694	0.869347	9.59448e-07	1.50264
chr2L	825935	826100	-0	dock	0.610314	0.936398	6.4718e-27	1.99858
chr2L	826490	826613	521	dock	0.610314	0.936398	6.4718e-27	1.99858
chr2L	850950	851031	39	drongo	0.912647	0.975555	6.15496e-13	1.93527
chr2L	852762	852820	-0	kraken	0.632529	0.913723	0.00157067	1.47748
chr2L	865858	866021	0	aru	0.982431	0.996606	1.11773e-27	2.20205
chr2L	868252	868404	0	aru	0.817392	0.969058	0	2.32657
chr2L	871428	871541	333	PNUTS	0.783765	0.952246	1.28016e-20	1.97254
chr2L	922706	922778	-14	CG4341	0.866736	1.04603	1.98621e-11	2.18204
chr2L	1043225	1043335	-7	IA-2	0.311053	0.823009	1.66801e-09	1.74539
chr2L	1048042	1048158	0	IA-2	0.611664	0.901423	4.60921e-08	1.67383
chr2L	1048839	1048874	-786	IA-2	0.611664	0.901423	4.60921e-08	1.67383
chr2L	1077767	1077816	0	S	0.716486	0.945103	3.67321e-14	1.88672
chr2L	1082795	1082908	1884	Atg4	1	0.950234	1.22867e-16	2.0401
chr2L	1102428	1102542	0	CG4629	1.9395e-07	0.66398	4.58919e-26	1.98937
chr2L	1118958	1119094	0	Pino	0.833377	0.975628	0	2.32651
chr2L	1157992	1158051	210	capt	0.984158	0.997782	2.2266e-27	2.1386
chr2L	1185959	1186087	64	CG5001	0.75117	0.953365	6.01686e-28	2.2908
chr2L	1420363	1420428	-12282	snRNA:U3:22A	0.734123	0.934603	6.29353e-07	1.6649
chr2L	1617838	1617951	-3678	RFeSP	0.629598	0.925518	7.78732e-26	2.15812
chr2L	1644493	1644580	-6677	chinmo	1	0.862946	1.76821e-07	1.64115
chr2L	1649898	1650046	-1211	chinmo	0.980183	1.00369	1.07854e-35	2.15422
chr2L	1651044	1651198	-59	chinmo	0.356381	0.873526	1.58899e-28	2.19566
chr2L	1724307	1724374	13	CG18317	0.981179	1.00387	3.48355e-11	1.71889
chr2L	1732455	1732508	-15	CG17646	1	0.959255	9.22656e-08	1.74448
chr2L	1737335	1737465	-1	CG17646	0.580485	0.931512	1.53923e-33	2.28038
chr2L	1836421	1836499	-38	wry	0.944238	0.982992	7.74303e-21	2.20695
chr2L	1884674	1884770	52	CG7337	0.721796	0.938539	1.61007e-12	1.89794
chr2L	1909829	1909960	-1781	CG7337	0.202607	0.813198	8.93892e-11	1.81739
chr2L	1911628	1911740	-1	CG7337	0.686203	0.92248	2.35983e-13	1.96605
chr2L	1927569	1927699	-53	CG7337	0.73134	0.949717	3.27086e-13	1.7966
chr2L	1970580	1970663	-218	erm	0.978162	0.994544	4.39194e-13	1.8303
chr2L	1972875	1972918	-1038	Der-1	0.555586	0.892928	2.69434e-14	2.04007
chr2L	1987590	1987694	63	Got2	0.827467	1.0358	0	2.37093
chr2L	1988216	1988314	-0	Npc2a	0.971942	1.00663	1.12e-24	2.17454
chr2L	2009760	2009868	-0	CG4238	0.875322	0.958733	9.7888e-15	1.98156
chr2L	2130325	2130451	-361	GlyP	0.975972	1.00246	0	2.49727
chr2L	2130608	2130767	-45	GlyP	0.975972	1.00246	0	2.49727
chr2L	2161583	2161734	-56	aop	0.00950496	0.760441	4.44795e-39	2.09888
chr2L	2162979	2163120	-1452	aop	0.504651	0.924936	8.5e-44	2.32469
chr2L	2163711	2163803	-2184	aop	0.504651	0.924936	8.5e-44	2.32469
chr2L	2169015	2169080	-7488	aop	1	1.17627	1.89795e-07	1.65037
chr2L	2175493	2175609	3144	aop	0.738658	0.954165	2.31144e-32	2.01688
chr2L	2176290	2176371	2382	aop	1	0.995538	6.37795e-10	1.8342
chr2L	2178258	2178371	382	aop	0.756466	0.96277	0	2.37339
chr2L	2178684	2178807	0	aop	0.756466	0.96277	0	2.37339
chr2L	2193529	2193652	-519	CG34172	0.713649	0.914704	5.64068e-18	1.8789
chr2L	2197735	2197819	92	CG34172	0.833377	1.03206	0	2.4877
chr2L	2198687	2198815	-775	CG34172	0.606291	0.91142	2.76439e-17	1.99621
chr2L	2200388	2200525	-2476	CG34172	0.205849	0.887904	0	2.11533
chr2L	2203283	2203458	2707	CG31668	0.708327	0.965649	0	2.57836
chr2L	2221583	2221722	-366	papi	0.785678	1.04072	1.32762e-37	2.19455
chr2L	2221901	2222038	-50	papi	0.648452	0.937062	2.54082e-27	2.16994
chr2L	2242284	2242328	-49	CG4267	0.860827	1.03163	2.05099e-15	1.91927
chr2L	2362899	2363041	-118	Rab5	0.347399	0.904483	0	2.2144
chr2L	2363520	2363644	-16	Rab5	0.347399	0.904483	0	2.2144
chr2L	2364925	2364968	0	Rab5	0.890883	0.978183	1.66e-42	2.23155
chr2L	2373821	2373853	-84	CG3609	0.681881	0.910483	0.00801256	1.37641
chr2L	2376233	2376401	-0	CG9866	0.312674	0.851609	0	2.50896
chr2L	2428283	2428402	-0	dpp	0.498768	0.881586	5.37135e-10	1.72195
chr2L	2434730	2434785	6358	dpp	0.974871	0.98964	1.04713e-09	1.73325
chr2L	2450991	2451127	-101	dpp	0.361149	0.904748	6.59301e-31	2.1438
chr2L	2492630	2492643	27	Slh	0.758149	0.949121	4.05365e-07	1.63416
chr2L	2492899	2493013	-0	oaf	0.705599	1.07536	1.01858e-05	1.596
chr2L	2750284	2750414	-137	Pgk	0.572443	1.11731	3.79682e-10	1.65745
chr2L	2751132	2751155	-143	Pgk	0.91649	0.976177	6.9406e-10	1.64632
chr2L	2753073	2753206	-5	Pgk	0.968912	1.00434	0	2.85171
chr2L	2754384	2754542	1151	CG9894	0.477733	0.931852	0	2.37325
chr2L	2755328	2755499	2095	CG9894	0.896764	0.985819	0	2.53315
chr2L	2759681	2759782	-4	snapin	1	0.966303	3.03941e-05	1.5296
chr2L	2769999	2770116	0	colt	0.719171	1.08561	9.17072e-05	1.61381
chr2L	2797454	2797565	-1910	Syt1	0.622567	0.886668	8.21675e-06	1.66206
chr2L	2799031	2799113	865	Syt1	0.0747052	0.820639	1.34614e-30	2.13784
chr2L	2799964	2800084	0	Syt1	0.000731096	0.647164	2.05527e-17	1.88807
chr2L	2804885	2804991	-269	daw	1	1.02274	1.4517e-05	1.61151
chr2L	2830228	2830252	0	Duox	0.978831	0.995721	1.18853e-11	1.7849
chr2L	2830668	2830738	-420	Duox	0.978831	0.995721	1.18853e-11	1.7849
chr2L	2856088	2856127	-0	RpS21	0.767378	1.04965	1.79645e-13	1.97923
chr2L	2858098	2858172	934	CG2991	0.631334	1.10942	4.04895e-06	1.5454
chr2L	2861741	2861781	-755	CG2991	1	1.01012	3.62822e-07	1.6652
chr2L	2862381	2862508	-28	CG2991	0.461057	0.895771	1.34981e-29	2.24086
chr2L	2874385	2874435	53	CG31694	0.911739	0.978038	2.80585e-29	2.0935
chr2L	2874819	2874921	-0	CG8814	0.911739	0.978038	2.80585e-29	2.0935
chr2L	2885066	2885160	53	NTPase	0.709257	0.9371	2.0092e-41	2.31725
chr2L	2885867	2886000	-0	lilli	0.709257	0.9371	2.0092e-41	2.31725
chr2L	2886628	2886800	699	lilli	0.813145	0.977511	0	2.59372
chr2L	2888178	2888254	-29	lilli	0.765065	1.0391	1.0671e-38	2.26558
chr2L	2888838	2889000	554	lilli	0.765065	1.0391	1.0671e-38	2.26558
chr2L	2889318	2889438	-732	lilli	0.858548	1.02942	1.61878e-39	2.43069
chr2L	2924380	2924440	-22122	lilli	0.643905	1.09904	3.67935e-18	1.97306
chr2L	2924684	2924739	-21823	lilli	0.643905	1.09904	3.67935e-18	1.97306
chr2L	2955934	2956099	-811	Rbp9	0.0329117	0.83635	0	2.28082
chr2L	2957807	2957947	896	Rbp9	0.125256	0.852128	1.09924e-38	2.20046
chr2L	3056467	3056611	-0	CG3523	0.145059	0.879263	0	2.43912
chr2L	3108106	3108210	0	toc	0.491538	0.892831	2.05563e-19	1.97106
chr2L	3108355	3108449	-213	toc	0.491538	0.892831	2.05563e-19	1.97106
chr2L	3124701	3124838	-3796	CG15403	0.0720205	0.777878	4.19773e-24	1.91169
chr2L	3144790	3144869	-4	toc	0.752462	0.944663	5.32329e-18	2.05563
chr2L	3163634	3163689	-0	Hydr2	0.860827	0.95704	6.39698e-07	1.84947
chr2L	3165411	3165473	1766	Hydr2	1	1.32526	0.000165544	1.54484
chr2L	3303106	3303266	0	CG9663	0.855697	0.972794	1e-43	2.2713
chr2L	3348420	3348483	6516	E23	1	1.0499	1.78198e-11	1.81591
chr2L	3354799	3354951	48	E23	0.503042	0.938618	0	2.49671
chr2L	3426002	3426086	555	pgant2	0.783694	0.953001	1.53928e-31	2.28164
chr2L	3426798	3426899	-156	pgant2	0.783694	0.953001	1.53928e-31	2.28164
chr2L	3478266	3478420	-13	Thor	0.765333	0.970489	0	2.76477
chr2L	3507212	3507304	334	tim	0.0747052	0.77321	5.25804e-14	1.79937
chr2L	3534155	3534307	3366	Che-13	0.920308	1.01705	1.492e-42	2.23404
chr2L	3538628	3538746	-504	drm	0.794658	1.04649	0	2.59071
chr2L	3538962	3539124	-126	drm	0.52899	1.08244	2.83236e-31	2.11638
chr2L	3539600	3539616	-118	drm	0.52899	1.08244	2.83236e-31	2.11638
chr2L	3545323	3545478	5588	drm	0.968912	1.00584	0	2.45693
chr2L	3580825	3580975	-56	sob	0.794486	1.02579	0	2.60898
chr2L	3606491	3606590	157	odd	0.123884	0.808975	1.00362e-20	2.08176
chr2L	3606593	3606696	51	odd	0.123884	0.808975	1.00362e-20	2.08176
chr2L	3619151	3619170	-20	Dot	0.0497008	0.737509	0.0100801	1.42609
chr2L	3632103	3632113	-0	for	0.956419	1.01021	1.78963e-37	2.30772
chr2L	3655864	3656007	-6737	CG34340	0.8639	0.972861	6.1136e-41	2.31943
chr2L	3656808	3656871	-5873	CG34340	0.8639	0.972861	6.1136e-41	2.31943
chr2L	3662399	3662529	-215	CG34340	0.361149	0.889692	8.4e-45	2.27409
chr2L	3730185	3730338	-127	CG10019	0.587186	0.920029	8.72561e-36	2.15326
chr2L	3757095	3757199	-56	CG43707	0.943625	1.01779	2.05383e-15	2.06368
chr2L	3771208	3771224	-475	bowl	0.247915	0.915401	0	2.69202
chr2L	3771633	3771768	-0	bowl	0.247915	0.915401	0	2.69202
chr2L	3772947	3773030	921	bowl	0.55157	1.13802	1.22821e-07	1.73355
chr2L	3787024	3787150	-16	CG3921	0.23101	0.905935	0	2.44598
chr2L	3803461	3803597	-0	Reph	0.347399	0.920055	0	2.41577
chr2L	3803852	3803980	307	Reph	0.347399	0.920055	0	2.41577
chr2L	3804784	3804881	-800	Reph	0.404953	0.894408	5.6e-45	2.17789
chr2L	3805553	3805678	-3	Reph	0.028284	0.826528	0	2.32192
chr2L	3806188	3806345	506	Reph	0.634681	0.921799	5.52898e-22	1.99311
chr2L	3825502	3825568	-106	slp1	0.896457	0.970077	5.19276e-09	1.78415
chr2L	3836623	3836755	-84	slp2	0.929603	1.02369	9.65154e-11	1.93357
chr2L	3888802	3888932	0	capu	0.42032	0.89494	1.023e-23	2.0015
chr2L	3896119	3896198	-11	capu	0.943625	1.01924	8.96696e-12	1.78965
chr2L	3991752	3991837	-39	fred	0.79301	0.938328	0.000349715	1.48007
chr2L	3992495	3992608	-782	fred	0.638271	0.891337	7.09452e-18	2.30079
chr2L	4031332	4031458	-0	ed	0.487071	0.900892	1.24872e-29	2.27402
chr2L	4031712	4031831	335	ed	0.487071	0.900892	1.24872e-29	2.27402
chr2L	4197348	4197500	0	CG3714	0.626255	0.95	0	2.43062
chr2L	4197822	4198018	-442	CG3714	1	0.927339	0.0111472	1.40386
chr2L	4221796	4221871	-0	ft	0.54862	0.893606	7.43673e-07	1.64158
chr2L	4281894	4281977	-1170	tutl	1	1.06491	1.30155e-07	1.89536
chr2L	4282989	4283113	-34	tutl	0.31858	0.902059	0	2.46221
chr2L	4333809	4333934	-0	Atet	0.0466788	0.849218	0	2.17225
chr2L	4334633	4334688	720	Atet	0.401332	0.890128	4.2447e-15	1.80624
chr2L	4340405	4340475	1681	Atet	0.913006	0.971157	9.89327e-11	1.77104
chr2L	4371820	4371951	-38	Traf4	0.979109	0.99691	3.26128e-36	2.26378
chr2L	4375224	4375306	3234	Traf4	0.787667	0.935046	4.77321e-05	1.60561
chr2L	4441181	4441282	0	CG15431	0.692974	0.927017	7.49522e-28	2.12987
chr2L	4456712	4456766	40	Gs1l	1	0.961491	0.000362499	1.43179
chr2L	4458227	4458300	14	RpL27A	0.479195	0.880748	2.26589e-10	1.73276
chr2L	4477038	4477122	11864	CG17840	0.539466	0.911359	2.42131e-18	2.11516
chr2L	4592007	4592100	-44	dp	0.912082	0.97664	3.66381e-14	1.8543
chr2L	4594944	4595071	-2981	dp	0.468157	0.912747	0	2.6006
chr2L	4614360	4614521	-22397	dp	0.975677	0.995132	1.01831e-31	2.11864
chr2L	4793922	4794003	36	CG15630	0.83418	0.949054	9.57785e-10	1.78951
chr2L	4810140	4810268	-2740	CG15629	0.622799	0.911701	3.39489e-29	2.19763
chr2L	4820818	4820921	-852	CG15628	0.817392	0.95612	2.35962e-23	2.19271
chr2L	4821264	4821342	-431	CG15628	0.980183	1.00429	3.3819e-25	2.27702
chr2L	4821665	4821707	-66	CG15628	0.980183	1.00429	3.3819e-25	2.27702
chr2L	4852823	4852875	-0	pog	0.462728	0.87252	1.15157e-08	1.71926
chr2L	4892120	4892148	8	CG3036	0.959494	1.01269	6.58226e-09	1.75355
chr2L	4981420	4981600	-13	CG34126	0.969696	1.00929	1.81552e-25	2.01553
chr2L	4997434	4997529	-53	Rtnl1	0.614817	0.950621	0	2.36179
chr2L	4997553	4997718	-172	Rtnl1	0.614817	0.950621	0	2.36179
chr2L	4997790	4997915	-409	Rtnl1	0.614817	0.950621	0	2.36179
chr2L	5004882	5005017	0	Rtnl1	0.495723	0.893927	5.3663e-31	2.07851
chr2L	5005194	5005253	-266	Rtnl1	0.495723	0.893927	5.3663e-31	2.07851
chr2L	5037511	5037635	-417	SP555	0.170664	0.81062	2.78891e-17	1.95837
chr2L	5055079	5055197	-0	His3.3A	0.461619	0.85688	1.49951e-15	1.8852
chr2L	5062853	5062956	-15	qtc	0.157347	0.595406	4.7257e-06	1.64829
chr2L	5064186	5064252	-119	qtc	1	1.03633	1.35047e-12	2.01406
chr2L	5070959	5070999	-0	RpL37A	1	1.08424	0.0384962	1.44973
chr2L	5093429	5093551	40	pgant5	0.785895	0.960491	0	2.46364
chr2L	5096851	5096931	480	CG4230	0.347399	0.845033	3.0489e-09	1.71022
chr2L	5096936	5096986	565	CG4230	0.347399	0.845033	3.0489e-09	1.71022
chr2L	5107777	5107891	-620	Msp-300	0.736558	0.947364	1.29602e-28	2.12477
chr2L	5108272	5108457	-54	Msp-300	0.347399	0.926494	0	2.49901
chr2L	5108569	5108695	57	Msp-300	0.347399	0.926494	0	2.49901
chr2L	5145167	5145338	-1047	Msp-300	0.93057	0.987009	0	2.42015
chr2L	5146280	5146380	-5	Msp-300	0.266961	0.897604	0	2.50821
chr2L	5147703	5147752	1317	Msp-300	0.689569	0.906844	4.50291e-06	1.57824
chr2L	5237338	5237494	0	tkv	0.968671	0.995225	0	2.52612
chr2L	5297034	5297068	-2578	vri	0.298778	0.8486	3.16986e-19	2.0152
chr2L	5301271	5301417	1624	vri	0.00702816	0.695504	1.61128e-12	1.69253
chr2L	5305503	5305631	-76	vri	0.175235	0.825699	1.15671e-28	2.05187
chr2L	5305648	5305784	-0	vri	0.175235	0.825699	1.15671e-28	2.05187
chr2L	5306520	5306673	798	vri	0.968981	1.00677	1.49656e-32	2.04596
chr2L	5314814	5314927	0	CG14024	0.00141022	0.655543	1.0323e-30	2.20002
chr2L	5326671	5326774	0	Ncoa6	0.965922	0.987528	1.194e-14	1.75878
chr2L	5403614	5403662	-679	H15	0.959298	1.01396	1.44565e-14	1.9542
chr2L	5421689	5421800	15948	snoRNA:Me28S-A2486	0.862609	1.04746	8.43862e-11	1.86548
chr2L	5461257	5461427	-213	mid	0.0924693	0.872129	0	2.35906
chr2L	5542280	5542343	0	Hel25E	0.819623	0.959991	8.62672e-22	1.91831
chr2L	5542957	5543069	298	Lam	0.700216	1.07678	6.33518e-16	1.96729
chr2L	5547081	5547190	-0	Oscillin	0.49605	0.905802	1.75097e-19	1.97424
chr2L	5740833	5740938	15	CG11147	0.921739	0.97855	1.25423e-09	1.81097
chr2L	5799648	5799706	466	CG9171	0.635164	0.93843	7.68e-43	2.2313
chr2L	5800118	5800221	0	CG9171	0.600609	0.947018	0	2.43408
chr2L	5805284	5805390	-4	CG11034	0.720954	0.956528	5.48546e-31	2.18139
chr2L	5879453	5879555	0	CG8965	0.548596	0.926283	1.15696e-32	2.15831
chr2L	5879847	5879876	-366	CG8965	0.548596	0.926283	1.15696e-32	2.15831
chr2L	5907270	5907421	101	bchs	0.480044	0.92658	0	2.33778
chr2L	5943770	5943918	-46	Gpdh	0.522405	0.942658	0	2.37638
chr2L	5944527	5944688	562	Gpdh	0.0612368	0.873986	0	2.48624
chr2L	5977646	5977756	2344	chic	0.800315	0.964096	0	2.66518
chr2L	5980110	5980285	-9	chic	0.813381	0.975436	0	2.63229
chr2L	5980877	5981006	11	chic	0.847786	0.970782	0	2.35058
chr2L	5982437	5982601	-0	eIF-4a	0.980183	1.00237	0	2.43853
chr2L	5983365	5983430	771	eIF-4a	0.859671	0.957988	8.28402e-05	1.46011
chr2L	6046024	6046084	-54	ade2	1	0.940486	3.44537e-06	1.61903
chr2L	6047740	6047839	101	slmo	0.854338	0.95944	0.000615389	1.46269
chr2L	6047872	6047962	0	slmo	0.854338	0.95944	0.000615389	1.46269
chr2L	6054158	6054291	-15	CG13995	0.411805	0.875075	3.22924e-14	2.03966
chr2L	6062700	6062828	0	CG9140	0.688891	0.909848	4.53888e-05	1.48988
chr2L	6071035	6071070	45	Kr-h2	0.671645	0.905902	1.5849e-06	1.63939
chr2L	6079054	6079192	-2615	Kr-h1	0.505271	0.939027	0	2.35645
chr2L	6079991	6080048	-1759	Kr-h1	0.764741	0.926509	3.82788e-22	2.0961
chr2L	6082431	6082559	623	Kr-h1	0.849614	0.962457	1.43166e-15	1.87279
chr2L	6083105	6083250	1297	Kr-h1	0.879217	1.02742	3.40852e-23	2.09102
chr2L	6083376	6083486	1568	Kr-h1	0.879217	1.02742	3.40852e-23	2.09102
chr2L	6088435	6088598	-2818	Kr-h1	0.495723	1.08241	2.5e-44	2.08779
chr2L	6098953	6099024	0	CG9175	0.79856	1.06576	0.000135584	1.5374
chr2L	6109418	6109548	-118	stai	0.674022	0.930816	4.44882e-21	2.05146
chr2L	6178992	6179128	-4	CG34380	0.595293	0.913699	2.50055e-12	1.8701
chr2L	6252399	6252523	-599	Ddr	0.583421	0.920982	2.52947e-20	2.0232
chr2L	6252795	6252931	-191	Ddr	0.583421	0.920982	2.52947e-20	2.0232
chr2L	6324088	6324151	321	Gef26	0.298778	0.88826	3.07296e-22	1.90422
chr2L	6324403	6324523	636	Gef26	0.298778	0.88826	3.07296e-22	1.90422
chr2L	6338819	6338908	-0	Cpr	0.804536	0.952482	8.57415e-16	1.83658
chr2L	6339318	6339448	-376	Cpr	0.978162	1.00436	1.77748e-35	2.20169
chr2L	6447784	6447901	0	CG9527	0.968981	0.988872	4.69761e-07	1.53949
chr2L	6455148	6455261	672	retm	0.985764	1.00105	1.68871e-33	2.00349
chr2L	6456249	6456371	-0	frj	0.953166	1.01631	8.23247e-08	1.58589
chr2L	6465631	6465703	0	CG16947	0.540969	0.892036	1.26352e-06	1.6803
chr2L	6479444	6479503	985	Sec61alpha	0.00141022	0.757658	1.14881e-19	1.87935
chr2L	6480339	6480425	63	Sec61alpha	0.742655	0.961386	1.88924e-38	2.09938
chr2L	6480829	6480959	-0	DLP	0.742655	0.961386	1.88924e-38	2.09938
chr2L	6481433	6481511	477	DLP	0.968043	1.00863	1.17964e-16	1.80558
chr2L	6494459	6494588	0	CG9547	0.957524	1.01008	5.22951e-25	2.12007
chr2L	6498497	6498543	-98	CG31637	0.463774	0.873058	8.80228e-06	1.67494
chr2L	6536179	6536265	-68	eya	0.0612368	1.28773	4.25069e-14	1.87689
chr2L	6601056	6601159	0	CG11319	0.629598	0.931863	1.72485e-36	2.29838
chr2L	6612650	6612798	932	CG11050	0.0866012	0.820157	4.35322e-17	2.02355
chr2L	6644632	6644668	3476	CG31635	1	1.48792	0.0379528	1.34721
chr2L	6647399	6647490	654	CG31635	0.854338	1.03455	7.16827e-30	2.01324
chr2L	6667839	6667976	56	Galt	0.0395162	0.79247	5.98047e-16	1.85024
chr2L	6673287	6673371	0	Spn27A	0.00787356	0.829299	0	2.44096
chr2L	6723186	6723250	108	homer	0.461619	0.858829	8.53777e-13	1.75728
chr2L	6786854	6787040	0	nrv1	0.93057	0.989727	0	2.4228
chr2L	6787711	6787824	-850	nrv1	0.93057	0.989727	0	2.4228
chr2L	6792035	6792177	2421	nrv2	0.650624	0.922042	7.20319e-18	1.93153
chr2L	6794251	6794341	257	nrv2	0.635164	0.940217	1.05604e-39	2.37925
chr2L	6794547	6794611	0	nrv2	0.635164	0.940217	1.05604e-39	2.37925
chr2L	6833737	6833811	11420	sens-2	0.755638	0.925247	5.11456e-13	2.08798
chr2L	6874267	6874326	-573	neuroligin	0.636473	0.918478	2.68397e-26	2.24212
chr2L	6874853	6874904	-0	neuroligin	0.636473	0.918478	2.68397e-26	2.24212
chr2L	6918797	6918840	-54	nop5	1	0.949753	1.83215e-06	1.65235
chr2L	6967641	6967697	0	smt3	0.76512	1.0581	7.91852e-13	1.73906
chr2L	6968009	6968038	-365	smt3	1	0.955794	7.01237e-09	1.78034
chr2L	6971763	6971815	-26	snRNP-U1-70K	0.390925	0.864487	1.91504e-08	1.65209
chr2L	7042275	7042413	-0	milt	0.968981	0.987225	1.17059e-07	1.54155
chr2L	7049149	7049274	-0	milt	0.729143	0.95495	1.43184e-35	2.06327
chr2L	7050151	7050199	-168	milt	0.855496	1.04046	1.84201e-13	1.87395
chr2L	7084575	7084676	0	Pvf2	0.756782	0.946562	6.86947e-21	2.20776
chr2L	7188671	7188808	-603	CG4496	0.790855	0.96675	0	2.51979
chr2L	7204200	7204246	17	CG4502	0.748394	1.06913	1.27053e-07	1.62258
chr2L	7219929	7220002	26	CG13784	0.910399	0.97191	2.35204e-14	1.91452
chr2L	7245443	7245541	-13	Ndae1	0.00428748	0.775708	1.71641e-26	2.08867
chr2L	7249434	7249571	-91	Ndae1	0.213667	0.874246	1.4e-45	2.44372
chr2L	7306898	7307037	-123	wg	1	1.00416	1.26508e-07	1.7876
chr2L	7418713	7418748	6296	chm	0.80745	1.04339	1.78824e-39	2.29324
chr2L	7422534	7422642	-3152	mir-275	0.717122	0.924647	2.00637e-11	1.69922
chr2L	7423782	7423868	-1926	mir-275	0.312674	0.85812	1.59e-14	1.9229
chr2L	7424615	7424682	-1112	mir-275	0.699957	1.07485	9.03522e-29	2.2147
chr2L	7424948	7425100	-694	mir-275	0.953166	0.987544	6.58902e-28	2.12854
chr2L	7437279	7437414	-77	CG5973	0.425166	0.910062	0	2.43541
chr2L	7451090	7451150	16	santa-maria	1	0.680785	5.32422e-06	1.64843
chr2L	7495477	7495614	692	CG42533	0.674245	0.945917	0	2.5033
chr2L	7496267	7496299	7	CG42533	0.510501	0.909445	2.99584e-13	1.84557
chr2L	7530529	7530631	0	Rapgap1	0.934225	0.988359	0	2.56937
chr2L	7530867	7530988	-293	Rapgap1	0.934225	0.988359	0	2.56937
chr2L	7675061	7675168	-3550	Myo28B1	0.950992	0.984169	1.87001e-14	2.01755
chr2L	7701565	7701685	-1121	Tep3	0.0813971	0.828285	1.43052e-38	2.38749
chr2L	7702734	7702847	-0	Tep3	0.912278	1.02502	8.54409e-15	1.82734
chr2L	7799806	7799942	0	Herp	0.299193	0.837498	1.01822e-16	1.82234
chr2L	7800154	7800165	-1	r2d2	0.465322	0.868556	3.13814e-09	1.71105
chr2L	7800213	7800291	24	r2d2	0.465322	0.868556	3.13814e-09	1.71105
chr2L	7809668	7809829	867	cdc14	0.671959	0.955289	0	2.2896
chr2L	7810553	7810665	31	cdc14	0.575809	0.922823	4.96671e-37	2.27912
chr2L	7811381	7811452	-0	LanB1	0.833377	0.946394	6.08405e-07	1.74899
chr2L	7827147	7827215	30	Rack1	0.818661	0.961858	5.35818e-18	1.9338
chr2L	7827732	7827813	-0	mts	0.818661	0.961858	5.35818e-18	1.9338
chr2L	7828199	7828391	456	mts	0.201182	1.09796	0	2.44576
chr2L	7828880	7829018	1137	mts	0.904299	0.971581	8.83854e-09	1.70853
chr2L	7832941	7833006	5198	mts	1	1.04251	0.00265499	1.47042
chr2L	7855226	7855339	0	CG14535	0.855496	0.961476	4.85357e-15	1.89478
chr2L	7879466	7879581	0	spz3	0.359091	0.902837	0	2.4759
chr2L	7880618	7880719	-1068	spz3	0.399639	0.889237	4.63531e-22	2.11721
chr2L	7966532	7966612	10452	Snoo	0.952768	1.01742	1.47732e-17	2.07397
chr2L	7966757	7966821	10243	Snoo	0.952768	1.01742	1.47732e-17	2.07397
chr2L	7967671	7967752	9312	Snoo	0.418233	0.824996	4.23647e-19	2.11444
chr2L	7976847	7976941	123	Snoo	0.307006	1.21359	1.76226e-12	1.89168
chr2L	7984155	7984259	0	Snoo	0.803636	0.959728	0	2.56289
chr2L	7985147	7985269	-5	CG7231	0.538139	0.90911	2.7235e-17	1.93572
chr2L	7991610	7991631	-30	pes	0.882686	1.03674	1.16199e-05	1.56095
chr2L	7994017	7994125	-2437	pes	0.510837	0.902298	2.03986e-19	2.09888
chr2L	7998922	7998966	-0	CG7224	0.736519	0.929546	1.94533e-10	1.93065
chr2L	8007278	8007367	-25	Spn28Dc	0.334685	0.862941	6.07419e-21	2.18343
chr2L	8009364	8009461	15	CG12560	0.336138	0.86195	1.498e-13	1.98761
chr2L	8012664	8012767	-4	Tg	0.785678	0.953941	2.62882e-20	2.03014
chr2L	8031849	8031880	839	Cka	0.565202	0.937785	2.8e-45	2.12143
chr2L	8083594	8083722	174	Bsg	0.948229	0.98915	1.8987e-28	1.95927
chr2L	8084738	8084830	1318	Bsg	0.674245	0.93459	6.96025e-12	1.73132
chr2L	8104103	8104185	15799	Bsg	0.841873	0.968315	3.50352e-39	2.19609
chr2L	8162800	8162970	-102	Piezo	0.916676	0.979995	0	2.19731
chr2L	8163012	8163126	-0	Piezo	0.799767	0.964428	0	2.36323
chr2L	8205068	8205108	23	CG8451	0.321389	0.886632	0	2.37896
chr2L	8205429	8205472	-297	CG8451	0.321389	0.886632	0	2.37896
chr2L	8239799	8239831	46	Pvr	0.929772	0.976744	1.35952e-06	1.74795
chr2L	8277771	8277962	-69	Btk29A	0.271809	0.909974	0	2.58932
chr2L	8277991	8278137	-289	Btk29A	0.817392	0.970265	1.4e-45	2.40299
chr2L	8300672	8300749	0	Btk29A	0.981661	0.995805	4.48594e-19	2.10335
chr2L	8325249	8325299	0	CG7781	0.55035	0.88077	8.69795e-09	1.78981
chr2L	8325331	8325347	-69	CG7781	0.55035	0.88077	8.69795e-09	1.78981
chr2L	8328910	8329010	-37	CG14275	0.984538	1.00218	7.09363e-17	2.16984
chr2L	8346394	8346516	-103	CG7778	0.231409	1.15044	3.17463e-37	2.38393
chr2L	8364541	8364603	0	RpS13	0.266336	0.847598	0.00215484	1.389
chr2L	8365963	8366035	-0	Pp2A-29B	0.76512	0.929971	0.000262028	1.46867
chr2L	8366054	8366082	45	Pp2A-29B	0.76512	0.929971	0.000262028	1.46867
chr2L	8370566	8370663	53	CG17292	0.427495	0.881628	2.14916e-12	1.83952
chr2L	8384416	8384463	-0	CG13384	0.760677	0.92863	1.61286e-07	1.59207
chr2L	8403505	8403565	-9	emb	0.570833	0.911718	1.27999e-20	1.97266
chr2L	8415706	8415744	16	Akap200	0.827467	0.956207	6.54364e-27	2.0065
chr2L	8416391	8416543	701	Akap200	0.268225	0.847234	4.06397e-19	1.98387
chr2L	8420265	8420371	391	Akap200	0.834295	1.04259	1.57157e-12	1.99372
chr2L	8424843	8424951	4969	Akap200	0.753258	0.933875	1.46229e-15	1.9544
chr2L	8478544	8478624	-80	d	0.982373	1.00228	1.40978e-30	1.94694
chr2L	8535025	8535193	-592	CG17834	0.706682	0.968392	0	2.66294
chr2L	8535627	8535783	-2	CG17834	0.706682	0.968392	0	2.66294
chr2L	8535988	8536106	202	CG17834	0.968912	0.988468	1.34815e-08	1.79512
chr2L	8542333	8542443	186	Sema-1a	0.27041	0.832185	8.45011e-23	1.99778
chr2L	8543238	8543352	-0	Sema-1a	0.273133	0.867097	8.29029e-36	2.15758
chr2L	8544005	8544143	675	Sema-1a	0.676166	0.924849	2.03421e-18	2.00742
chr2L	8691146	8691246	0	Hnf4	0.968912	1.00711	0	2.407
chr2L	8691636	8691756	-427	Hnf4	0.968912	1.00711	0	2.407
chr2L	8692618	8692690	-1409	Hnf4	0.595293	1.11996	5.99971e-20	2.04165
chr2L	8709033	8709183	105	Hnf4	0.963273	0.992179	0	2.39117
chr2L	8717992	8718130	-8381	Hnf4	0.942169	0.990186	0	2.57205
chr2L	8735749	8735829	0	raw	0.510253	0.92856	1.07866e-40	2.26656
chr2L	8740038	8740136	523	raw	0.0589402	0.843821	1.84558e-40	2.21232
chr2L	8825306	8825446	-178	SoxN	0.554412	0.913789	6.84618e-29	2.18449
chr2L	8898538	8898700	-103	CG34398	0.991779	0.999755	0	2.56302
chr2L	8937212	8937340	-49	Tsp29Fb	0.704594	0.931001	2.8636e-18	2.17186
chr2L	8949950	8950070	1129	C1GalTA	0.0419973	0.807243	1.51946e-37	2.22683
chr2L	8951128	8951272	0	C1GalTA	0.495723	0.916503	0	2.42624
chr2L	8951480	8951636	-280	C1GalTA	0.495723	0.916503	0	2.42624
chr2L	8958374	8958410	-268	CG31886	0.700018	1.08915	4.04574e-21	2.26291
chr2L	8984841	8984967	0	CG13101	0.476517	0.887757	2.4281e-17	2.18069
chr2L	8997544	8997578	-26	CG18661	0.690246	0.910141	2.78652e-11	1.83496
chr2L	9125703	9125773	-0	CG32982	0.424632	0.855241	3.11755e-06	1.63114
chr2L	9175363	9175443	-914	tai	0.854338	0.957936	1.38022e-20	2.27354
chr2L	9176184	9176342	-15	tai	0.0564394	0.906822	0	2.72943
chr2L	9176776	9176912	418	tai	0.0564394	0.906822	0	2.72943
chr2L	9178675	9178769	2317	tai	0.968981	1.01232	0.000193543	1.54476
chr2L	9182703	9182801	6345	tai	0.823529	1.05443	7.33681e-07	1.68659
chr2L	9203545	9203667	27187	tai	0.796556	0.947962	3.87485e-16	2.03869
chr2L	9205256	9205410	28898	tai	0.697824	0.958906	0	2.35734
chr2L	9224451	9224473	26568	aust	0.44771	0.86144	5.93493e-19	2.13977
chr2L	9228609	9228667	22374	aust	0.915353	1.02648	9.79929e-13	1.86677
chr2L	9229920	9229970	21071	aust	0.638271	0.905626	2.48714e-08	1.75717
chr2L	9256545	9256659	-1691	lectin-30A	0.650624	0.927352	7.36225e-22	2.1149
chr2L	9272356	9272418	-17502	lectin-30A	0.978162	0.994925	1.33348e-17	1.95962
chr2L	9333570	9333664	3	Eaat1	0.83418	0.955773	4.74817e-05	1.56848
chr2L	9387585	9387661	26	Aldh	0.860827	1.04695	4.79048e-22	2.16095
chr2L	9416344	9416468	-124	Mco1	0.64765	0.920567	8.92445e-05	1.53044
chr2L	9431185	9431347	-57	scat	0.968981	1.01136	7.26992e-11	1.71755
chr2L	9437381	9437477	-0	numb	0.799105	0.950261	2.73136e-21	2.21956
chr2L	9448297	9448319	-1510	numb	0.370297	0.863199	2.52955e-21	2.14038
chr2L	9448594	9448632	-1197	numb	0.370297	0.863199	2.52955e-21	2.14038
chr2L	9449297	9449331	-498	numb	0.865385	0.97915	0	2.7802
chr2L	9449728	9449814	-15	numb	0.865385	0.97915	0	2.7802
chr2L	9493920	9494068	727	Gdi	0.992009	0.999787	8.59675e-35	2.08775
chr2L	9494657	9494757	38	Gdi	0.992009	0.999787	8.59675e-35	2.08775
chr2L	9496427	9496519	953	CG33298	0.821131	1.05863	7.24186e-17	1.84713
chr2L	9497325	9497437	1851	CG33298	0.463889	0.894247	1.04959e-28	2.06213
chr2L	9521639	9521725	429	Oatp30B	0.583405	0.910878	7.88396e-26	2.16432
chr2L	9522925	9523047	1715	Oatp30B	0.904693	0.973216	1.51688e-08	1.70646
chr2L	9566302	9566408	341	jp	0.83418	0.961862	4.53918e-30	2.24533
chr2L	9566648	9566800	0	jp	0.83418	0.961862	4.53918e-30	2.24533
chr2L	9567624	9567738	-874	jp	0.969091	1.009	2.26274e-34	2.28912
chr2L	9568400	9568592	-297	CG3838	0.202607	0.851144	3.65003e-24	1.91397
chr2L	9568806	9568920	-0	CG3838	0.202607	0.851144	3.65003e-24	1.91397
chr2L	9570318	9570380	47	CG3838	0.906702	0.964567	8.83599e-15	1.90673
chr2L	9613335	9613433	-0	Trx-2	0.454773	0.921572	2.8e-45	2.43267
chr2L	9613634	9613734	220	Trx-2	0.454773	0.921572	2.8e-45	2.43267
chr2L	9616769	9616889	-0	GlcAT-S	0.804536	0.963118	5.82228e-27	2.26371
chr2L	9699197	9699315	0	Pka-C1	0.823529	0.967735	0	2.55125
chr2L	9705924	9706006	0	CG31710	0.689791	0.92624	3.27086e-13	1.97444
chr2L	9743907	9743987	2507	Nckx30C	0.6986	0.918379	6.07032e-09	1.78224
chr2L	9744766	9744834	1660	Nckx30C	0.528208	0.896445	5.40724e-37	2.73532
chr2L	9746402	9746436	58	Nckx30C	0.305577	0.848303	6.08536e-11	1.80673
chr2L	9746764	9746830	-269	Nckx30C	0.305577	0.848303	6.08536e-11	1.80673
chr2L	9782186	9782334	-49	IP3K1	0.874595	0.981355	0	2.76348
chr2L	9908572	9908706	0	CG13124	0.418233	0.908651	6.14626e-39	2.43545
chr2L	9915199	9915291	-0	yip2	0.576226	0.90442	2.41338e-24	2.18699
chr2L	9918073	9918161	14	CG5885	0.278393	0.853455	7.04858e-11	1.73899
chr2L	9947346	9947380	26	CG5853	0.985764	0.999297	1.20888e-11	1.86707
chr2L	10009981	10010083	-276	Trp1	0.719171	1.0512	0	2.442
chr2L	10220884	10221012	0	Npc1a	0.943057	1.02209	1.52287e-14	1.82124
chr2L	10260974	10261004	44	Pten	1	1.09855	0.00317683	1.43987
chr2L	10321664	10321754	47	CG5381	0.982431	0.997945	1.13156e-19	2.02693
chr2L	10396159	10396267	7	Mdh1	1	0.861211	1.1549e-13	1.79527
chr2L	10408146	10408274	-77	RpS27A	1	0.982247	9.70486e-13	1.87622
chr2L	10457532	10457684	-0	LM408	0.900054	0.976302	2.65758e-32	2.37754
chr2L	10506748	10506838	0	Myo31DF	0.323293	0.868763	1.40081e-16	1.96587
chr2L	10662016	10662102	-0	CG31871	0.576032	0.878731	1.96097e-09	1.93979
chr2L	10686990	10687118	0	CG7296	0.854338	0.957181	1.89692e-09	1.75777
chr2L	10756202	10756308	7	CG17124	0.274339	0.86295	4.10531e-13	1.76988
chr2L	10757163	10757293	-847	CG17124	0.979729	1.00411	2.88841e-22	2.10204
chr2L	10801082	10801196	0	CG31869	0.540166	1.14295	2.66425e-20	2.05478
chr2L	10842455	10842537	65	CG6700	0.373036	1.21251	0.00010209	1.56026
chr2L	10964070	10964102	25	dpr2	0.937469	1.02542	1.06409e-06	1.6281
chr2L	10967353	10967489	662	CG33129	0.943625	0.98611	0	2.50018
chr2L	11045253	11045339	10404	CG18666	0.865385	1.03541	5.47114e-20	2.07591
chr2L	11057386	11057438	-955	Samuel	0.107657	0.850632	1.821e-36	2.18729
chr2L	11057760	11057848	-1329	Samuel	0.107657	0.850632	1.821e-36	2.18729
chr2L	11066956	11067090	0	Samuel	0.70335	0.94669	1.73746e-25	2.11685
chr2L	11086600	11086722	-0	CG16854	0.976499	0.99448	6.99927e-20	2.11109
chr2L	11106708	11106858	-53	l(2)gd1	2.17913e-06	0.766038	1.07827e-19	1.89213
chr2L	11155654	11155776	0	CG6287	0.396325	0.927425	0	2.54066
chr2L	11168819	11168935	-923	Ca-beta	0.132668	0.827804	1.411e-41	2.35591
chr2L	11221304	11221366	9507	ab	0.0854689	0.762114	6.75945e-10	1.76676
chr2L	11271758	11271914	1978	cana	0.69925	0.952471	4.0464e-38	2.28992
chr2L	11358689	11358781	-91	salr	0.91228	1.02303	7.61126e-22	2.10076
chr2L	11446154	11446286	-551	salm	0.440851	0.911924	0	2.54615
chr2L	11447609	11447647	-2006	salm	0.854275	0.959305	1.26944e-19	2.14739
chr2L	11516711	11516877	203	CG6509	0.913762	0.973619	1.01041e-19	2.00067
chr2L	11517135	11517323	-54	CG6509	0.871415	0.959515	4.34514e-06	1.58695
chr2L	11528183	11528271	0	CG31705	0.772861	1.05475	1.41834e-19	1.95746
chr2L	11581817	11581931	4901	Mst33A	0.218388	0.831848	5.34051e-11	1.90056
chr2L	11804794	11804896	4075	crol	0.486078	0.923092	0	2.52104
chr2L	11806774	11806866	2105	crol	0.307153	1.09192	0	2.43553
chr2L	11808828	11808944	27	crol	0.77675	1.03672	0	2.47032
chr2L	11809278	11809388	49	crol	0.440946	1.1241	7.97234e-28	2.14179
chr2L	11874992	11875064	-533	Pde1c	1	0.909582	0.000168423	1.67288
chr2L	11879006	11879120	-4547	Pde1c	1	0.895605	2.96279e-09	1.847
chr2L	11903585	11903659	-6807	Pde1c	0.61143	0.90321	3.68479e-09	1.94923
chr2L	11971024	11971124	-10491	CG16965	0.167664	0.887508	0	2.51247
chr2L	12006583	12006679	-1696	Rh5	0.873025	0.966969	4.73165e-32	2.18902
chr2L	12007413	12007573	-802	Rh5	0.973214	0.990646	6.65503e-34	2.21147
chr2L	12010590	12010664	2214	Rh5	0.980759	1.00298	1.45198e-33	2.1237
chr2L	12044698	12044826	373	CG6785	0.0747052	1.28697	6.82017e-30	2.27267
chr2L	12046000	12046148	0	CG6770	0.228565	0.885852	0	2.56547
chr2L	12055908	12056020	0	JhI-21	0.737715	0.953642	1.90445e-34	2.11413
chr2L	12108837	12108947	176	Rab6	0.849614	0.954647	8.06928e-06	1.55407
chr2L	12134056	12134162	-3845	Gr33a	0.837829	0.957131	2.63594e-17	1.98968
chr2L	12142665	12142717	-62	CG31760	0.443929	0.852752	2.23699e-09	1.87104
chr2L	12288603	12288685	1380	aret	1	0.947509	1.09658e-06	1.77656
chr2L	12366096	12366250	-115	bru-2	0.600294	1.05043	0	2.70684
chr2L	12421822	12421892	0	vir-1	0.929595	0.976865	1.59064e-12	1.9343
chr2L	12459989	12460111	0	mir-967	0.584466	0.912012	2.95835e-26	2.13858
chr2L	12461197	12461361	0	bun	0.419753	0.937066	0	2.76825
chr2L	12483057	12483207	381	bun	0.86936	1.01763	0	2.55619
chr2L	12483595	12483741	-6	bun	0.86936	1.01763	0	2.55619
chr2L	12484240	12484398	-651	bun	0.968981	1.00706	1.5e-43	2.27116
chr2L	12504915	12505059	-83	bun	0.865385	0.972028	2.70056e-36	2.1999
chr2L	12507657	12507849	-258	snoRNA:CG43051-a	0.76512	1.04358	0	2.53811
chr2L	12521096	12521160	12988	snoRNA:CG43051-a	0.913006	1.01742	0	2.58216
chr2L	12529545	12529669	16941	bun	0.982373	1.00174	0	2.51382
chr2L	12529762	12529914	16696	bun	0.982373	1.00174	0	2.51382
chr2L	12543218	12543388	3222	bun	0.435517	0.946752	0	2.6195
chr2L	12544000	12544096	2514	bun	0.614696	0.8976	2.21441e-14	2.07825
chr2L	12545844	12546024	586	bun	0.978162	1.00239	0	2.33191
chr2L	12546473	12546559	51	bun	0.978162	1.00239	0	2.33191
chr2L	12587073	12587233	-637	nub	0.705599	0.940291	4.72912e-27	2.08521
chr2L	12618139	12618289	-58	nub	0.833377	0.973457	0	2.36798
chr2L	12618539	12618637	191	nub	0.833377	0.973457	0	2.36798
chr2L	12655806	12655972	-1856	pdm2	0.967653	0.993074	0	2.56466
chr2L	12718898	12719022	-22	MRP	0.125256	0.853858	3.54014e-22	2.02009
chr2L	12822766	12822864	0	kek1	0.334196	0.865009	1.96832e-16	1.95567
chr2L	12854614	12854688	-31827	kek1	0.955719	1.01826	8.64521e-06	1.61903
chr2L	12974256	12974432	-0	Vha68-2	0.738864	1.04169	0	2.27414
chr2L	12974928	12975106	-79	Vha68-2	0.987715	1.00075	2.77953e-28	2.18845
chr2L	13004082	13004104	2	Vha68-1	0.937817	1.02464	6.11158e-09	1.64906
chr2L	13035928	13036042	-14616	A16	0.307153	0.84189	7.34886e-16	2.22469
chr2L	13060163	13060337	-23	CG9932	0.767378	0.974309	0	2.48817
chr2L	13060382	13060542	-242	CG9932	0.767378	0.974309	0	2.48817
chr2L	13098251	13098377	-8429	CG5142	0.14599	0.864554	4.92e-43	2.59643
chr2L	13165700	13165842	149	Sir2	0.572443	0.935689	0	2.39428
chr2L	13176718	13176800	0	Sfmbt	0.967074	1.01253	6.99138e-15	1.84749
chr2L	13192152	13192196	-4	Edem2	0.571404	0.891165	1.23973e-08	1.76088
chr2L	13203761	13203849	0	Pect	0.676356	0.937546	1.28007e-21	1.8943
chr2L	13203882	13203980	120	Pect	0.676356	0.937546	1.28007e-21	1.8943
chr2L	13215821	13215945	-0	snRNA:U2:34ABc	0.55157	0.904683	3.29116e-25	2.49499
chr2L	13290638	13290798	632	CG31729	2.9175e-06	0.77653	0	2.57801
chr2L	13296788	13296856	439	CG31729	0.982431	1.00289	2.77765e-10	1.73283
chr2L	13331103	13331229	0	CG43778	0.123366	0.848936	0	2.48715
chr2L	13331969	13332095	-848	CG43778	0.571716	0.920989	2.46707e-35	2.24788
chr2L	13415201	13415301	-375	CG43850	0.418854	0.889065	6.99864e-29	2.34293
chr2L	13419099	13419189	3422	CG43850	0.621092	0.898668	5.03549e-06	1.76897
chr2L	13461213	13461365	-408	CG42784	0.0210851	0.791106	0	2.34353
chr2L	13461710	13461802	-0	CG42784	0.0210851	0.791106	0	2.34353
chr2L	13512807	13512931	-14909	CG33640	0.920871	0.981881	4.854e-42	2.24868
chr2L	13513378	13513532	-14308	CG33640	0.305577	0.918893	0	2.38484
chr2L	13513699	13513791	-14049	CG33640	0.305577	0.918893	0	2.38484
chr2L	13548756	13548822	505	B4	0.812861	1.05817	1.154e-16	1.94798
chr2L	13549197	13549341	0	B4	0.790523	1.04786	5.90371e-35	2.27652
chr2L	13550136	13550208	-0	kuz	0.875855	1.01716	0	2.52016
chr2L	13550447	13550577	283	kuz	0.875855	1.01716	0	2.52016
chr2L	13550737	13550851	573	kuz	0.875855	1.01716	0	2.52016
chr2L	13641110	13641154	1205	ics	1	0.823733	0.0039359	1.6554
chr2L	13665424	13665522	-2	CG18507	0.246552	0.889905	0	2.41158
chr2L	13666078	13666184	553	CG18507	0.768086	1.04935	3.26347e-34	2.2226
chr2L	13780107	13780175	0	CG9008	0.522405	0.916706	1.02605e-31	2.21911
chr2L	13780499	13780647	-47	p38b	0.522405	0.916706	1.02605e-31	2.21911
chr2L	13803401	13803535	-90	CAH1	0.294062	0.878981	6.82261e-21	2.02246
chr2L	13821262	13821278	14	b	0.953166	1.01816	4.85321e-06	1.67205
chr2L	13835356	13835512	-54	cenG1A	0.93057	1.02366	1.24958e-19	1.89121
chr2L	13878104	13878200	-764	cenG1A	0.97332	0.993691	6.86285e-23	1.9863
chr2L	13878892	13878998	-0	cenG1A	0.97332	0.993691	6.86285e-23	1.9863
chr2L	13904500	13904536	122	Smg5	0.321631	0.861797	2.67751e-12	1.90211
chr2L	13905497	13905603	-41	Ance	0.315447	0.865379	5.12789e-26	2.32323
chr2L	13977192	13977276	-26	Cyp28a5	0.159109	0.824005	3.43016e-17	2.08932
chr2L	14011656	14011730	-2016	bgm	0.978162	1.00715	1.72623e-18	1.94242
chr2L	14021805	14021891	-1597	nimC3	0.79301	1.06662	2.94581e-14	1.88048
chr2L	14022594	14022646	-2386	nimC3	0.874648	1.04285	9.58201e-20	2.03747
chr2L	14023863	14024013	-2996	CG4500	0.648458	0.905381	1.00434e-13	1.75896
chr2L	14040146	14040270	-0	nAcRalpha-34E	0.983823	0.998096	9.15593e-13	1.92553
chr2L	14049816	14049934	2234	nimC4	1	0.829553	2.2785e-06	1.72172
chr2L	14054396	14054508	6814	nimC4	0.587693	1.12983	4.34214e-15	2.26564
chr2L	14116187	14116307	-6883	CG15293	0.982431	1.00218	1.78797e-13	2.05702
chr2L	14134348	14134440	-50	CG17341	0.0387342	0.753521	2.74781e-32	2.31251
chr2L	14230202	14230276	3831	smi35A	0.867104	1.04886	4.1875e-13	1.9461
chr2L	14234061	14234143	0	smi35A	0.498927	0.897277	7.68969e-23	1.99033
chr2L	14334072	14334154	-5	CG33090	0.6049	0.895313	1.47738e-06	1.67695
chr2L	14355335	14355483	188	Rab14	0.373036	0.892268	1.02161e-31	2.00394
chr2L	14385275	14385383	-4105	ppk	0.0311187	1.35102	1.89571e-13	1.95339
chr2L	14409598	14409764	-51	elB	0.604505	0.966844	0	2.82315
chr2L	14490088	14490186	-675	noc	0.00590044	0.887341	0	2.82456
chr2L	14490400	14490564	-297	noc	0.00590044	0.887341	0	2.82456
chr2L	14490702	14490844	-17	noc	0.00590044	0.887341	0	2.82456
chr2L	14490816	14490966	-0	noc	0.00590044	0.887341	0	2.82456
chr2L	14615464	14615496	-58	Adhr	0.958238	0.984888	1.80957e-21	2.05503
chr2L	14689172	14689278	46	osp	0.450579	0.89938	7.45806e-17	1.81314
chr2L	14706302	14706360	-6304	CG15282	0.199516	0.778758	0.0175498	1.31988
chr2L	14797587	14797701	-1050	CG18420	0.719171	0.935743	6.35814e-26	2.35065
chr2L	14972271	14972385	0	CG42313	0.0556997	0.757138	6.50912e-14	1.88277
chr2L	14995539	14995573	1985	mol	0.779271	0.939116	1.16516e-09	1.72046
chr2L	14997484	14997604	0	mol	0.809093	0.965161	1.29447e-39	2.39434
chr2L	15035429	15035497	-0	yellow-c	1	1.0385	2.5746e-10	1.96072
chr2L	15057049	15057163	684	ck	0.834135	0.955504	0	2.29222
chr2L	15060691	15060751	5	TfIIS	0.583405	0.892154	3.06526e-07	1.59847
chr2L	15060796	15060878	-39	TfIIS	0.583405	0.892154	3.06526e-07	1.59847
chr2L	15074605	15074677	-98	CG15270	0.454773	0.871439	1.40635e-08	1.72868
chr2L	15109169	15109267	-137	CG15269	0.795753	0.943957	3.92e-10	1.86226
chr2L	15264625	15264721	0	yuri	0.812861	0.966801	3.6464e-32	2.1452
chr2L	15332678	15332792	-1071	esg	0.93057	1.02651	1.33408e-07	1.70092
chr2L	15333515	15333683	-180	esg	0.421562	1.08661	0	2.47323
chr2L	15339587	15339679	5723	esg	0.736558	1.09071	4.59316e-19	2.34534
chr2L	15425976	15426086	-391	wor	0.919455	0.981696	1.61999e-28	2.19799
chr2L	15492095	15492197	-6912	lace	0.93057	0.978995	2.23552e-16	1.97865
chr2L	15499008	15499098	-11	lace	0.896314	0.977648	3.87659e-25	1.99954
chr2L	15499483	15499621	373	lace	0.896314	0.977648	3.87659e-25	1.99954
chr2L	15552578	15552666	-56	kek3	0.464491	0.870047	9.47155e-07	1.75644
chr2L	15745703	15745751	857	CycE	0.933065	0.978393	1.52278e-11	1.87094
chr2L	15747557	15747683	471	CycE	0.0683279	0.82227	0	2.22619
chr2L	15748024	15748166	0	CycE	0.896314	0.96395	0.000193716	1.53667
chr2L	15762637	15762737	17	Gli	0.481473	0.933429	0	2.58224
chr2L	15911835	15911981	-4906	CG13244	0.912647	0.980543	2.09217e-26	1.9999
chr2L	15912563	15912669	-4218	CG13244	0.867104	0.970221	1.05995e-35	2.0329
chr2L	15962454	15962528	-22	beat-Ib	1	0.974373	1.29086e-10	2.11551
chr2L	16049750	16049858	-136	beat-Ia	0.665312	0.927759	1.97553e-27	2.53407
chr2L	16198335	16198413	-13045	CG31819	1	0.9465	5.39266e-08	1.98892
chr2L	16231331	16231455	-19	CG42817	0.897585	0.97407	8.57171e-22	2.11269
chr2L	16251705	16251841	0	PRL-1	0.783075	0.963205	5.39056e-36	2.35049
chr2L	16257513	16257589	16	PRL-1	0.995338	0.99952	1.07844e-18	1.84373
chr2L	16268122	16268260	5981	CG4935	0.629119	1.05755	0	2.50665
chr2L	16269471	16269623	7330	CG4935	0.330521	1.07678	0	2.51791
chr2L	16271475	16271607	9334	CG4935	0.982431	1.00261	1.80087e-20	1.97707
chr2L	16280035	16280121	7606	crp	1	0.997084	4.02123e-06	1.97222
chr2L	16284683	16284843	2884	crp	0.566901	1.0472	0	2.63486
chr2L	16286083	16286201	1526	crp	0.968981	1.00524	0	2.55365
chr2L	16286697	16286839	888	crp	0.968981	1.00524	0	2.55365
chr2L	16286855	16286951	776	crp	0.968981	1.00524	0	2.55365
chr2L	16287369	16287567	160	crp	0.971016	1.00478	0	2.66968
chr2L	16287670	16287778	0	crp	0.971016	1.00478	0	2.66968
chr2L	16288393	16288567	101	pkaap	0.603565	1.09908	9.55079e-22	1.85844
chr2L	16299620	16299672	202	heix	0.361599	0.86766	6.2115e-12	1.74365
chr2L	16325825	16325905	195	cact	0.878486	0.978959	0	2.28691
chr2L	16352547	16352673	0	chif	0.47337	0.886731	5.58336e-10	1.61649
chr2L	16356698	16356744	0	CaBP1	0.759172	0.939954	0.000270403	1.46037
chr2L	16422726	16422848	-4842	snoRNA:Me28S-A2958	0.970004	1.00713	3.55812e-37	2.37359
chr2L	16447297	16447401	-0	Idgf2	0.714826	1.08781	1.92191e-10	1.92665
chr2L	16448102	16448214	250	CG5888	0.27881	0.868026	5.30656e-21	1.96268
chr2L	16448872	16448972	-407	CG5888	0.27881	0.868026	5.30656e-21	1.96268
chr2L	16451052	16451194	-0	Idgf3	0.461619	0.928486	0	2.23673
chr2L	16485615	16485667	2	dac	0.899981	0.973738	4.03568e-24	2.26603
chr2L	16486374	16486478	-390	dac	0.264165	0.8862	0	2.36509
chr2L	16496603	16496715	-53	Tpr2	0.925312	1.02081	1.56942e-20	2.15284
chr2L	16501359	16501407	-510	Tpr2	1	0.903533	2.39996e-07	1.78373
chr2L	16520198	16520306	-21	CG5953	0.480206	0.918327	0	2.61063
chr2L	16520712	16520798	-535	CG5953	0.480206	0.918327	0	2.61063
chr2L	16521557	16521677	-1380	CG5953	0.978162	0.99521	0	2.2878
chr2L	16521714	16521808	-1537	CG5953	0.978162	0.99521	0	2.2878
chr2L	16526119	16526289	2201	mir-4943	0.295232	0.913477	0	2.51428
chr2L	16526325	16526457	2033	mir-4943	0.295232	0.913477	0	2.51428
chr2L	16532966	16533092	-89	CG5953	0.973903	0.995563	0	2.51132
chr2L	16534243	16534351	-1366	CG5953	0.887163	1.02666	1.14751e-31	2.23106
chr2L	16535004	16535104	-2127	CG5953	0.867651	0.973604	7.33e-43	2.18661
chr2L	16535745	16535843	-2868	CG5953	0.867651	0.973604	7.33e-43	2.18661
chr2L	16544026	16544136	-879	CG42389	0.688891	0.94835	0	2.2823
chr2L	16544812	16544928	-87	CG42389	0.688891	0.94835	0	2.2823
chr2L	16545770	16545876	754	CG42389	0.39164	0.914747	0	2.48654
chr2L	16548243	16548347	1611	CG5968	0.273911	0.843796	6.29512e-32	2.4738
chr2L	16588020	16588194	-13632	CG42389	0.584466	1.06082	0	2.48059
chr2L	16601493	16601651	-175	CG42389	0.572443	0.947974	0	2.50965
chr2L	16601832	16601942	5	CG42389	0.572443	0.947974	0	2.50965
chr2L	16685226	16685356	-33	grp	0.436229	0.909093	0	2.64801
chr2L	16689855	16689947	4465	grp	1	0.950339	3.8963e-10	1.93341
chr2L	16690479	16690541	-4982	grp	0.69925	0.915187	5.41814e-10	1.75055
chr2L	16716061	16716185	9	CG31808	0.621092	0.959058	0	2.39122
chr2L	16716417	16716559	-222	CG31808	0.621092	0.959058	0	2.39122
chr2L	16716736	16716792	-541	CG31808	0.621092	0.959058	0	2.39122
chr2L	16719802	16719906	-25	Cyt-c-p	0.823529	0.946818	1.55645e-14	1.93172
chr2L	16720328	16720350	396	Cyt-c-p	0.933065	1.0172	2.39337e-18	1.81798
chr2L	16721120	16721260	1188	Cyt-c-p	0.492895	0.875271	8.35852e-13	1.88244
chr2L	16727715	16727777	48	VhaSFD	0.972039	0.98971	9.2221e-11	1.70037
chr2L	16754288	16754318	-17	yellow-b	0.707691	0.916351	4.88598e-06	1.67394
chr2L	16791466	16791558	-9	CG17928	0.570833	0.926393	4.00331e-32	2.13239
chr2L	16798846	16798982	-42	Ugt36Bc	0.911739	0.95959	2.18203e-22	2.03487
chr2L	16816598	16816678	-0	mdy	0.271432	0.831272	7.99046e-09	1.71983
chr2L	16881042	16881162	1525	CG34313	2.41503e-05	0.702296	5.01137e-24	2.04959
chr2L	16887872	16888024	0	CG6115	0.779413	1.05912	3.10863e-15	1.77387
chr2L	16972864	16972956	-134	beat-IIIb	0.811752	0.940332	9.9318e-11	1.93203
chr2L	17102442	17102562	14801	CG12620	0.799486	0.945404	2.08432e-18	2.2951
chr2L	17130914	17131026	-2591	beat-IIIa	0.315447	0.849532	7.40531e-18	2.15282
chr2L	17384004	17384116	30	Lrch	0.424015	0.897254	2.3539e-25	1.99014
chr2L	17384600	17384732	-0	CLIP-190	0.424015	0.897254	2.3539e-25	1.99014
chr2L	17385296	17385336	281	CLIP-190	1	0.883181	2.7148e-05	1.51849
chr2L	17389222	17389322	-18	CLIP-190	0.461619	0.904441	1.34975e-34	2.50472
chr2L	17410460	17410572	-54	Rpb11	0.368423	0.842916	1.38181e-06	1.55783
chr2L	17428078	17428218	0	Dif	0.413296	0.909806	1.38297e-40	2.33507
chr2L	17429826	17429950	-1631	Dif	0.97887	1.00499	1.13518e-15	1.85369
chr2L	17431104	17431204	1956	Dif	0.712649	0.911841	1.6301e-07	1.69424
chr2L	17448480	17448604	0	dl	0.758876	1.06914	2.13161e-32	2.15863
chr2L	17449666	17449814	544	dl	0.839666	0.961277	1.52586e-26	2.19567
chr2L	17450284	17450432	0	dl	0.397868	0.889411	2.84889e-32	2.23338
chr2L	17473156	17473284	0	BicD	0.654891	0.926327	6.89372e-11	1.70767
chr2L	17560640	17560744	-4875	CG7094	0.796556	0.940275	3.02967e-11	1.84852
chr2L	17574712	17574752	102	mir-287	1	0.942377	3.69824e-10	2.04651
chr2L	17575342	17575426	732	mir-287	0.528208	1.16397	1.5689e-11	2.03119
chr2L	17735698	17735818	16527	CadN	0.86936	0.96547	2.45384e-27	2.23582
chr2L	17751264	17751396	949	CadN	0.587186	0.906877	1.40731e-16	1.99265
chr2L	17752542	17752686	-196	CadN	0.347399	0.899045	0	2.51314
chr2L	17963280	17963384	-0	CG5674	0.0571993	0.74376	4.05461e-11	1.75158
chr2L	18119998	18120042	-0	CG5758	1	1.01538	2.06053e-06	1.63537
chr2L	18152352	18152432	0	Socs36E	0.849614	1.03878	2.67513e-11	1.91382
chr2L	18156220	18156336	177	CG5783	0.922165	0.974557	2.89845e-05	1.57414
chr2L	18184584	18184720	0	CG7180	0.323066	0.875011	7.74532e-31	2.06719
chr2L	18185244	18185324	-614	CG7180	1	0.940142	1.14619e-09	1.86418
chr2L	18275776	18275884	-6	CG42750	0.860827	0.9517	8.15851e-07	1.71777
chr2L	18320050	18320130	-0	Fas3	0.299193	0.844185	6.33688e-11	1.7608
chr2L	18443172	18443244	0	RpS26	1	1.01056	1.97606e-06	1.61326
chr2L	18455594	18455698	-18	let-7-C	0.0645171	0.867137	0	2.33043
chr2L	18456068	18456212	351	let-7-C	0.863337	0.97352	0	2.49851
chr2L	18459938	18460082	4221	let-7-C	0.408126	0.866302	9.53591e-17	2.08016
chr2L	18465768	18465860	-5573	mir-100	0.461619	0.866413	5.53487e-09	1.82298
chr2L	18469736	18469820	-1613	mir-100	0.817392	0.947309	4.67086e-14	1.97592
chr2L	18484392	18484512	0	CG10283	0.659044	0.945038	2.8e-45	2.27375
chr2L	18485348	18485396	-20	CG10176	0.739012	1.0863	2.04111e-09	1.82589
chr2L	18517270	18517382	-110	CG10211	0.906816	0.97147	1.33748e-07	1.70882
chr2L	18557910	18558058	5113	Pde11	0.79301	0.939826	2.93634e-23	2.10634
chr2L	18561878	18562006	1165	Pde11	0.592127	0.915139	4.5565e-24	2.05047
chr2L	18562556	18562592	579	Pde11	0.592127	0.915139	4.5565e-24	2.05047
chr2L	18563132	18563252	0	Pde11	0.951811	1.0132	1.06613e-23	2.21826
chr2L	18572244	18572304	-596	Pde11	0.848421	0.96759	0	2.30088
chr2L	18604972	18605092	0	CG10413	1	0.974946	0.000995328	1.56547
chr2L	18617188	18617256	-0	MESR3	0.983376	0.996513	1.03029e-06	1.70849
chr2L	18629340	18629376	12083	MESR3	0.591791	1.08694	5.67077e-27	2.15941
chr2L	18708504	18708640	47	Faf	0.651735	0.916148	2.04544e-10	1.66311
chr2L	18733130	18733194	-1711	CG10348	0.600294	1.10291	1.48829e-07	1.71839
chr2L	18796124	18796296	-3218	ham	0.720954	0.969694	0	2.74898
chr2L	18796536	18796676	-3630	ham	0.720954	0.969694	0	2.74898
chr2L	18810806	18810870	115	CG42502	0.89393	1.03523	3.48677e-36	2.56852
chr2L	18830872	18831000	-216	ScpX	1	0.871889	0.083728	1.31346
chr2L	18845038	18845170	-13	CG17321	0.760938	0.958915	0	2.47533
chr2L	18846956	18847052	1772	CG17321	0.597777	0.890787	4.84272e-14	2.02305
chr2L	18881358	18881406	-102	tup	0.848028	0.965789	9.62246e-37	2.1882
chr2L	18936198	18936286	7661	ssp3	0.346141	0.855929	1.77877e-29	2.42716
chr2L	18944238	18944326	-290	ssp3	0.975199	1.00791	3.78672e-08	1.63116
chr2L	18968730	18968826	-9	Nak	0.697824	0.920678	2.67375e-06	1.60576
chr2L	18974156	18974268	179	CG10639	0.493007	0.875644	1.03181e-14	1.79414
chr2L	18987212	18987304	0	CG10641	0.268225	0.853105	9.66297e-23	2.15831
chr2L	19009196	19009280	0	RpL30	0.663411	0.931264	3.13771e-07	1.59884
chr2L	19027724	19027768	14	Side	0.425166	0.873602	3.66087e-09	1.72654
chr2L	19045372	19045440	17	Acn	0.546413	0.899853	7.90703e-16	2.05758
chr2L	19120192	19120300	0	Ddc	0.0452233	0.818176	9.20556e-23	2.00265
chr2L	19135048	19135168	64	l(2)37Cg	0.371708	0.862793	3.76601e-19	1.92357
chr2L	19135362	19135450	-129	l(2)37Cg	0.371708	0.862793	3.76601e-19	1.92357
chr2L	19158352	19158512	-27	brat	0.25907	0.897812	0	2.42316
chr2L	19161580	19161664	3040	brat	0.877198	0.958173	8.22196e-10	1.76401
chr2L	19190260	19190348	-0	drl	0.985764	1.00159	2.61829e-13	1.86586
chr2L	19362834	19362910	316	dnt	0.641231	0.926765	1.14817e-35	2.35936
chr2L	19363168	19363212	14	dnt	0.326349	0.870969	9.01415e-36	2.33185
chr2L	19389820	19389908	-21	CG17549	0.681535	0.932102	9.06459e-15	1.93217
chr2L	19398308	19398348	4148	CG31798	0.0599696	0.839785	0	2.53777
chr2L	19398942	19399034	4533	snmRNA:359	0.175949	0.839254	2.11716e-35	2.24925
chr2L	19414050	19414130	346	Pax	0.495723	1.11739	2.88077e-12	1.89011
chr2L	19414466	19414538	0	Pax	0.495723	1.11739	2.88077e-12	1.89011
chr2L	19423504	19423564	0	Pax	0.751543	1.03463	0	2.4247
chr2L	19423944	19423976	-73	CG13085	0.751543	1.03463	0	2.4247
chr2L	19426498	19426610	0	Pax	0.579353	0.915639	4.47037e-13	1.74843
chr2L	19454308	19454400	52	CG10026	0.0935803	0.822778	4.85518e-16	1.9054
chr2L	19454742	19454846	-18	CG10026	0.0935803	0.822778	4.85518e-16	1.9054
chr2L	19463882	19464002	-264	tj	0.51055	0.872298	1.31815e-07	1.64052
chr2L	19479736	19479864	4840	CG10195	0.719171	0.923515	4.68339e-09	1.75527
chr2L	19508480	19508604	155	CG10188	0.192058	0.811486	1.38662e-06	1.55618
chr2L	19518806	19518898	20	CG10132	0.315447	0.810554	1.80868e-16	2.23194
chr2L	19519744	19519856	958	CG10132	0.304817	0.860969	3.00868e-31	2.22899
chr2L	19528326	19528486	1640	CG10137	0.279202	0.866522	3.91095e-21	1.93018
chr2L	19528540	19528660	1616	CG10165	0.279202	0.866522	3.91095e-21	1.93018
chr2L	19548264	19548380	-126	Tep4	0.929603	1.02258	2.32204e-11	1.77684
chr2L	19571142	19571170	-878	mir-2b-2	0.982431	0.998894	6.61e-43	2.30854
chr2L	19571864	19572020	589	spi	0.689569	0.966004	0	2.64058
chr2L	19572562	19572718	0	spi	0.689569	0.966004	0	2.64058
chr2L	19573126	19573214	-516	spi	0.662842	0.908937	7.12536e-09	1.65918
chr2L	19575036	19575108	478	spi	0.0997677	0.879342	0	2.3103
chr2L	19575474	19575522	64	spi	0.0997677	0.879342	0	2.3103
chr2L	19576006	19576166	-419	spi	0.937469	0.990068	0	2.33632
chr2L	19576586	19576702	612	spi	0.937469	0.990068	0	2.33632
chr2L	19756786	19756862	4	CG10631	0.0185711	0.75571	6.7005e-27	2.07023
chr2L	19791684	19791752	-434	CG10466	0.551302	1.10765	1.50339e-16	1.95937
chr2L	19820050	19820198	3636	snRNA:U5:38ABb	0.228565	0.837852	3.62809e-08	1.80221
chr2L	19935156	19935200	-52	sick	0.0329117	0.769525	2.18313e-05	1.54788
chr2L	20066342	20066414	-0	bwa	0.368423	0.860583	0.00133749	1.41295
chr2L	20084930	20084986	77	fok	0.75584	0.94116	6.38246e-15	1.92353
chr2L	20311166	20311246	-0	spir	0.942685	0.984276	1.829e-20	2.10375
chr2L	20341788	20341860	-0	spir	0.631334	0.924304	4.33202e-07	1.70879
chr2L	20350282	20350410	-23	rtGEF	0.575657	0.897004	7.9536e-14	1.90155
chr2L	20382272	20382400	0	CG16798	0.806465	0.955572	1.4439e-15	1.94578
chr2L	20417104	20417144	43	Arpc2	0.347399	0.895625	3.38588e-29	2.00381
chr2L	20417372	20417512	311	Arpc2	0.347399	0.895625	3.38588e-29	2.00381
chr2L	20429024	20429104	-0	CG31688	0.480206	0.880951	1.56417e-07	1.65967
chr2L	20561528	20561568	-729	mir-4973	0.596756	0.900103	1.05458e-10	1.82184
chr2L	20562064	20562180	-117	mir-4973	0.421124	0.886687	1.07995e-11	1.78871
chr2L	20706018	20706142	8445	Hr38	0.721796	0.930378	3.48091e-09	1.74346
chr2L	20714584	20714744	0	Hr38	5.06696e-11	0.658092	0	2.2161
chr2L	20716002	20716078	-1414	Hr38	0.715018	0.914237	5.59748e-05	1.64346
chr2L	20720108	20720240	-5520	Hr38	0.0329117	0.788534	6.63179e-19	2.06121
chr2L	20758804	20758816	660	dia	0.952768	0.985665	2.77345e-12	1.78657
chr2L	20770452	20770584	-146	cad	0.30873	0.855771	1.5237e-23	2.17708
chr2L	20787560	20787656	-0	Pomp	1	0.892959	3.49693e-05	1.49794
chr2L	20793942	20794066	79	vari	0.063382	0.852581	1.07854e-35	2.2943
chr2L	20797012	20797060	0	vari	0.439292	0.904468	9.25746e-21	1.90332
chr2L	20797648	20797748	-0	CG9328	0.439292	0.904468	9.25746e-21	1.90332
chr2L	20821646	20821806	-779	CheB38c	0.27041	0.871994	3.0994e-19	1.90242
chr2L	20822724	20822788	-1647	CG9331	0.502123	0.894399	2.31279e-14	1.79029
chr2L	20823830	20823874	-561	CG9331	0.678621	0.922522	1.2769e-09	1.77959
chr2L	20825402	20825474	-60	CG9331	0.324704	0.85617	5.34955e-18	1.97661
chr2L	20829560	20829688	-0	CG31673	0.935945	0.975037	5.41111e-08	1.78421
chr2L	20831216	20831292	-0	CG31674	0.689927	0.904828	0.0413043	1.30594
chr2L	20886006	20886118	-30	sky	0.755429	0.941067	1.13388e-12	1.83993
chr2L	20890306	20890446	0	sky	0.972039	0.993693	0	2.43441
chr2L	20917364	20917480	5395	Mtp	0.350652	0.866583	1.33517e-22	1.90018
chr2L	20917860	20917972	4903	Mtp	0.350652	0.866583	1.33517e-22	1.90018
chr2L	21051938	21052038	0	CG42238	0.925911	0.980006	1.53367e-20	2.05384
chr2L	21096724	21096856	-65	CG34136	0.896764	0.976766	8.28367e-28	2.16518
chr2L	21141856	21141928	418	Dap160	0.868459	0.957451	1.13597e-08	1.7674
chr2L	21162918	21162994	92	Nbr	1	1.06697	0.301714	1.23468
chr2L	21218668	21218772	-124	CG8679	0.659044	0.914905	2.25977e-06	1.56123
chr2L	21221890	21222006	578	CG8677	0.770904	1.05108	1.01944e-20	1.98682
chr2L	21237176	21237264	-0	Hr39	0.805445	0.97409	0	2.60082
chr2L	21237762	21237918	512	Hr39	0.805445	0.97409	0	2.60082
chr2L	21250576	21250612	-10555	l(2)k14505	1	0.860053	2.03479e-15	2.05124
chr2L	21250660	21250788	-10379	l(2)k14505	1	0.860053	2.03479e-15	2.05124
chr2L	21309450	21309546	0	Mio	0.712649	1.06289	3.10163e-27	2.16162
chr2L	21310022	21310070	0	Mio	0.739292	0.931255	1.06929e-20	2.09454
chr2L	21310812	21310872	-0	crc	0.739292	0.931255	1.06929e-20	2.09454
chr2L	21313258	21313318	-1041	crc	0.904693	0.976134	1.76875e-17	2.00836
chr2L	21314214	21314362	-0	crc	0.381472	0.921326	1.4e-45	2.21546
chr2L	21618728	21618840	0	CG2201	0.756466	0.94168	6.43633e-12	1.8458
chr2L	21623582	21623714	0	CG2201	0.548596	0.920114	6.29455e-17	1.96721
chr2L	21628632	21628740	1191	Df31	0.660334	0.917132	4.98021e-13	1.77896
chr2L	21629356	21629508	423	Df31	0.531506	0.934065	0	2.25007
chr2L	21629816	21629952	0	Df31	0.531506	0.934065	0	2.25007
chr2L	21632992	21633096	405	Ac3	0.767378	0.930779	1.10028e-08	1.70581
chr2L	21676648	21676728	-421	CG2225	0.959298	1.0161	0.0030588	1.41979
chr2L	21681996	21682076	39	Ef2b	0.486078	0.887554	3.68833e-14	1.94301
chr2L	21753662	21753814	0	step	0.689569	0.938147	8.67341e-33	2.32281
chr2L	21757398	21757466	0	step	0.384498	0.855931	6.09943e-08	1.60336
chr2L	21794752	21794924	505	CG31612	0.0908108	0.785077	2.88971e-24	2.06582
chr2L	21795306	21795434	0	CG31612	1	0.926166	2.60814e-10	1.74292
chr2L	21828594	21828614	1	tsh	0.957783	0.992286	0	2.44288
chr2L	21830768	21830828	2175	tsh	0.486078	1.16474	4.05251e-10	1.81996
chr2L	21899340	21899496	-1051	CG11629	0.650599	0.957092	0	2.48633
chr2L	22019008	22019180	-27	tio	0.291941	0.937834	0	2.75773
chr2L	22024346	22024514	5024	tio	0.560573	0.956935	0	2.5767
chr2L	22024586	22024730	5264	tio	0.560573	0.956935	0	2.5767
chr2L	22117716	22117764	-3573	CG3651	0.729817	0.918099	4.95791e-09	1.84573
chr2L	22134232	22134312	-20	CG42748	0.300885	0.902454	0	2.50962
chr2L	22144168	22144240	4047	CG42748	0.925911	1.02371	3.18207e-10	1.80328
chr2L	22148864	22148936	-2817	CG34137	1	1.22602	6.45628e-09	1.67162
chr2L	22442744	22442848	-0	CG17493	0.233765	0.802045	2.63159e-18	2.14967
chr2L	22649038	22649166	0	CG40006	0.98105	0.996156	1.28913e-10	1.81736
chr2R	158293	158379	-27854	IntS3	0.103594	0.773332	1.43811e-09	1.83078
chr2R	1301080	1301178	-70	laccase2	0.957783	0.984076	1.29598e-07	1.65256
chr2R	1589484	1589562	-54	vlc	0.463889	0.833285	5.36349e-29	2.22484
chr2R	1614405	1614563	-68	ap	0.765065	0.949771	1.11786e-19	1.96382
chr2R	1660611	1660685	7931	snoRNA:gp210-a	0.983823	0.999117	2.09648e-09	2.01227
chr2R	1669785	1669906	453	CG11163	0.854338	1.04245	1.51835e-18	1.98885
chr2R	1670234	1670265	94	CG11163	0.894954	1.0329	6.98563e-13	1.92516
chr2R	1692010	1692150	-66	dpr12	0.509602	0.915767	2.42223e-19	2.00139
chr2R	1880263	1880394	-102	Src42A	0.858548	0.97813	5.3e-44	2.40837
chr2R	1927817	1927872	0	CG14591	0.456169	0.861874	5.51135e-08	1.74398
chr2R	1990030	1990185	-17089	Ars2	0.454664	0.929636	0	2.48135
chr2R	1991654	1991696	-18713	Ars2	0.636473	0.903126	0.000153526	1.4669
chr2R	2007955	2008081	11264	EcR	0.937411	1.01698	4.78621e-24	2.04904
chr2R	2019490	2019612	-63	EcR	0.0985042	0.885559	0	2.42519
chr2R	2021101	2021267	-1674	EcR	0.336202	0.912142	0	2.59021
chr2R	2043818	2043943	690	EcR	0.689569	0.939431	1.41414e-38	2.27212
chr2R	2043990	2044160	473	EcR	0.490064	0.935848	0	2.40414
chr2R	2044555	2044695	0	EcR	0.490064	0.935848	0	2.40414
chr2R	2046472	2046636	-1838	EcR	0.941623	1.01243	0	2.34983
chr2R	2047301	2047400	-2667	EcR	0.947939	0.980257	3.24284e-07	1.5973
chr2R	2055885	2055974	-5214	Cyp6w1	1	0.952925	0.000468979	1.74369
chr2R	2056535	2056599	-4589	Cyp6w1	0.721796	0.938369	6.74947e-17	1.88055
chr2R	2083695	2083847	-181	Ptr	0.416374	0.90168	1.07346e-23	2.10455
chr2R	2102071	2102144	-0	bin3	0.667724	0.907873	1.13821e-09	1.91231
chr2R	2107921	2107974	-570	bin3	0.495723	0.897939	3.77425e-34	2.39437
chr2R	2108469	2108592	-0	bin3	0.0960745	0.86327	0	2.28565
chr2R	2123483	2123630	-5878	Pld	0.445869	0.931811	0	2.50169
chr2R	2129597	2129725	-59	Pld	0.788826	0.962758	5.35275e-31	2.12143
chr2R	2389261	2389434	-76	jing	0.102226	0.870163	0	2.37797
chr2R	2389493	2389607	-0	jing	0.102226	0.870163	0	2.37797
chr2R	2406237	2406292	16726	jing	0.645599	1.10403	3.58897e-21	2.14975
chr2R	2462461	2462596	25886	CG15233	0.275464	0.869732	2.45386e-37	2.16386
chr2R	2497830	2497951	-40	jing	0.585862	0.910076	2.82945e-21	2.09663
chr2R	2515777	2515929	-3695	CG33919	0.75117	0.963959	0	2.19204
chr2R	2516123	2516250	3638	Vha16-1	0.877269	1.02891	1.134e-19	1.94422
chr2R	2517910	2518063	1825	Vha16-1	0.931862	0.983247	2.72633e-22	1.91415
chr2R	2519001	2519141	747	Vha16-1	0.294062	0.929188	0	2.63845
chr2R	2519867	2520021	0	Vha16-1	0.91649	0.98672	0	2.44477
chr2R	2520407	2520547	47	Vha16-1	0.91649	0.98672	0	2.44477
chr2R	2520550	2520569	25	Vha16-1	0.91649	0.98672	0	2.44477
chr2R	2532663	2532754	-60	Fmo-2	0.779271	1.07301	2.40533e-09	1.7254
chr2R	2536234	2536278	75	debcl	0.70807	0.948087	1.319e-41	2.09926
chr2R	2536473	2536594	314	debcl	0.70807	0.948087	1.319e-41	2.09926
chr2R	2550437	2550604	662	Adf1	0.496156	0.895061	0	2.26115
chr2R	2603294	2603348	48	CG3409	0.499286	0.895909	6.85764e-11	1.75929
chr2R	2629354	2629383	-20	phtf	0.850993	0.958511	0.000330648	1.48181
chr2R	2646310	2646327	80	CG9436	0.878996	1.03314	4.56041e-13	1.81371
chr2R	2698471	2698578	-0	koi	0.867651	0.964709	3.68491e-20	1.98054
chr2R	2715750	2715846	-14	CG15236	0.390925	0.891678	2.21144e-37	2.49564
chr2R	2760172	2760298	0	coro	0.445869	0.905477	9.92832e-35	2.10559
chr2R	2766073	2766223	0	Spn42Da	0.220492	0.905172	0	2.97575
chr2R	2770666	2770771	-13	Spn42Dd	0.968981	0.992039	4.83089e-29	2.27269
chr2R	2859056	2859108	33	CheB42c	0.361599	0.846409	0.00332621	1.45132
chr2R	2873120	2873139	77	vimar	0.493381	0.882187	1.06711e-11	1.80063
chr2R	2880151	2880280	-0	CG30159	0.234043	0.880008	0	2.35949
chr2R	2899792	2899853	33	Tsp42Ee	0.264444	0.879582	1.16169e-31	2.23115
chr2R	2912577	2912720	62	Tsp42Ef	0.972957	0.995199	2.27569e-32	2.24133
chr2R	2916268	2916380	-35	Tsp42Eg	0.785678	0.935702	4.16765e-08	1.71678
chr2R	2922619	2922691	-0	Tsp42Ei	0.787002	0.940613	4.33448e-08	1.736
chr2R	2927540	2927674	-0	Tsp42Ej	0.125256	0.838284	3.54403e-25	2.08218
chr2R	2933179	2933280	-0	Tsp42El	0.568376	0.914934	8.13645e-15	1.79212
chr2R	2937181	2937267	-28	lbm	0.668836	0.911272	5.12671e-07	1.65003
chr2R	2994052	2994138	-46	esn	0.572443	0.905055	5.22807e-06	1.66488
chr2R	3019718	3019836	-74	Cyp9b2	0.846276	0.963759	1.74801e-18	1.95447
chr2R	3034422	3034537	-659	Spn43Aa	0.499267	0.903495	5.10567e-14	1.87104
chr2R	3038066	3038189	-18	pk	0.540969	0.925458	1.17873e-27	2.12828
chr2R	3042956	3043090	-27	Spn43Ad	0.800066	0.959266	1.08942e-31	2.11216
chr2R	3043600	3043686	-671	Spn43Ad	0.800066	0.959266	1.08942e-31	2.11216
chr2R	3045706	3045859	0	nec	0.427723	0.901053	6.56e-43	2.4221
chr2R	3133258	3133341	0	Ady43A	0.893737	0.974044	3.32713e-16	1.7356
chr2R	3136481	3136629	-36	Gadd45	0.0370236	0.885893	0	2.56594
chr2R	3188299	3188388	-10511	CG12164	1	1.04609	1.70228e-14	2.00043
chr2R	3240011	3240138	29235	Dscam	0.558135	0.933939	1.027e-42	2.29135
chr2R	3269291	3269439	0	Dscam	0.977653	0.996781	0	2.50734
chr2R	3274781	3274895	-0	CG11107	0.733777	1.07098	8.14759e-11	1.74932
chr2R	3306135	3306188	-666	so	0.790855	1.03969	0	2.34482
chr2R	3306664	3306784	-70	so	0.790855	1.03969	0	2.34482
chr2R	3344981	3345087	1291	Inos	0.629598	0.921394	1.19089e-30	2.231
chr2R	3345135	3345181	1197	Inos	0.629598	0.921394	1.19089e-30	2.231
chr2R	3346311	3346424	0	Inos	0.350141	0.909252	1.3572e-41	2.323
chr2R	3361483	3361620	14	Aldh-III	0.817392	0.952513	7.93486e-23	2.05688
chr2R	3361993	3362119	44	Aldh-III	1	0.975768	3.98563e-08	1.74874
chr2R	3376374	3376418	-177	wech	0.0395162	0.816358	1.822e-42	2.35709
chr2R	3377283	3377416	0	wech	0.864988	0.97316	2.28041e-34	2.05247
chr2R	3377950	3378098	-622	wech	0.875322	0.974431	1.04693e-25	2.03251
chr2R	3379807	3379962	0	Coop	0.279202	0.880855	4.84477e-26	2.05169
chr2R	3416749	3416857	0	CG1600	0.89191	0.966428	2.14157e-23	2.30482
chr2R	3418363	3418489	-1568	CG1600	0.0691299	1.30082	1.58968e-23	2.1759
chr2R	3420885	3420950	-60	Cyt-b5	0.907691	0.970965	3.11623e-17	1.88561
chr2R	3421133	3421232	122	Cyt-b5	0.505311	0.892751	8.84624e-15	1.8268
chr2R	3431785	3431882	-775	Corin	0.659044	0.913868	2.54179e-13	1.85635
chr2R	3432542	3432635	-22	Corin	0.26925	0.858321	1.79535e-28	2.20708
chr2R	3454231	3454349	-0	Vps13	0.799067	0.945297	0.000933214	1.4021
chr2R	3474527	3474621	0	blow	2.20988e-06	0.642002	7.10424e-14	1.81771
chr2R	3510645	3510697	-49	CG43340	0.93057	0.978881	0.000103347	1.52422
chr2R	3520170	3520261	-84	CG43341	0.974871	1.00407	0	2.38199
chr2R	3553215	3553311	-21	CG2064	0.83418	1.05585	4.94444e-10	1.78914
chr2R	3585538	3585608	798	CG1399	1	0.871929	2.29496e-08	1.72315
chr2R	3586316	3586366	40	CG1399	0.27041	0.862512	5.9091e-17	1.91499
chr2R	3586857	3586975	-33	CG30496	0.27041	0.862512	5.9091e-17	1.91499
chr2R	3610150	3610345	0	CG18812	0.0743564	0.886191	0	2.46725
chr2R	3610553	3610689	-396	CG18812	0.0743564	0.886191	0	2.46725
chr2R	3618861	3618959	-3849	CG18812	1	1.18766	1.28189e-14	1.90234
chr2R	3622991	3623127	0	CG18812	0.972962	1.00824	1.06385e-18	2.09773
chr2R	3632757	3632904	0	CG30497	0.868435	0.977562	4.28e-42	2.34541
chr2R	3633029	3633163	-227	CG30497	0.165429	1.20667	1.57441e-33	2.3468
chr2R	3646313	3646411	0	CG30497	0.919806	0.979285	9.59499e-21	2.2303
chr2R	3655100	3655188	-8718	CG30497	0.96556	1.01403	6.3266e-18	1.96203
chr2R	3667054	3667169	2972	CG30497	0.902872	1.02887	3.25945e-16	2.00307
chr2R	3670080	3670171	0	CG30497	0.914684	0.979693	2.02853e-31	2.12214
chr2R	3670665	3670711	-523	CG30497	0.914684	0.979693	2.02853e-31	2.12214
chr2R	3673642	3673697	125	CanB2	0.818661	0.946688	1.14732e-11	1.76087
chr2R	3680638	3680733	0	Gapdh1	0.814869	0.947628	2.29788e-15	1.75526
chr2R	3693056	3693181	0	Nop17l	0.614817	0.931751	0	2.29791
chr2R	3700055	3700162	44	CG1882	0.315447	0.877787	2.77986e-23	2.01384
chr2R	3773473	3773612	-3967	CG30377	0.205849	0.883394	2.1676e-40	2.14011
chr2R	3843307	3843400	0	CG14764	0.968981	1.01132	2.04462e-09	1.67897
chr2R	3847133	3847275	237	CG2915	0.183371	0.876607	0	2.40324
chr2R	3871543	3871696	3016	ACC	0.000360346	0.834397	0	2.63081
chr2R	3889622	3889674	0	CG11191	0.192877	0.792739	1.14057e-12	1.93252
chr2R	3889679	3889706	-54	CG11191	0.192877	0.792739	1.14057e-12	1.93252
chr2R	3901202	3901279	0	CG14762	0.89191	0.935353	2.28279e-13	1.83338
chr2R	3906431	3906542	3677	mir-4981	0.399639	0.889894	5.94556e-35	2.14754
chr2R	3912037	3912113	-6675	Optix	1	1.01612	3.0543e-07	1.74449
chr2R	3918350	3918435	-353	Optix	0.719171	1.07624	6.9821e-18	1.96416
chr2R	3951589	3951631	1424	CG12769	0.522405	0.870991	2.48039e-08	1.67095
chr2R	3952519	3952647	408	CG12769	0.0743564	0.836977	1.67796e-36	2.12379
chr2R	3952965	3953080	0	CG12769	0.000274526	0.696421	2.61021e-36	2.26231
chr2R	3956619	3956767	-566	lig	0.937718	1.01586	0	2.30188
chr2R	3970365	3970458	-24	sut1	0.175235	0.837419	9.20195e-19	1.83555
chr2R	3970485	3970545	0	slv	0.175235	0.837419	9.20195e-19	1.83555
chr2R	4019294	4019424	356	Pabp2	0.795284	0.957096	1.14264e-26	2.07254
chr2R	4033466	4033615	0	Lpin	0.717122	0.959706	0	2.64927
chr2R	4039564	4039695	-2640	kermit	0.717122	1.06154	2.28513e-34	2.23453
chr2R	4061605	4061721	-0	LRP1	0.0908108	0.825055	6.2481e-17	1.99747
chr2R	4062380	4062512	710	LRP1	0.184682	0.781193	7.98537e-12	1.7825
chr2R	4124617	4124709	-64	pnut	0.279732	0.877815	2.17802e-27	2.04224
chr2R	4125197	4125297	-66	pnut	0.27881	0.8861	2.30451e-32	2.00918
chr2R	4160242	4160393	-3403	CG30371	0.933065	0.989238	0	2.47857
chr2R	4205344	4205441	-9563	pdm3	1	1.17285	9.82862e-05	1.65919
chr2R	4214361	4214485	-519	pdm3	0.142393	0.90662	0	2.47494
chr2R	4214644	4214806	-198	pdm3	0.142393	0.90662	0	2.47494
chr2R	4214993	4215028	-0	pdm3	0.785152	0.94064	4.55086e-07	1.76426
chr2R	4224449	4224542	9444	pdm3	0.608101	0.913709	4.79206e-13	1.85131
chr2R	4284252	4284383	9377	pdm3	0.88666	0.96237	1.07668e-21	2.03307
chr2R	4349877	4350004	-273	Mal-A5	0.371167	0.866123	1.97413e-15	1.86314
chr2R	4350116	4350256	-21	Mal-A5	0.371167	0.866123	1.97413e-15	1.86314
chr2R	4457901	4458008	-0	Cyp6a13	0.865061	0.960811	9.68885e-15	1.87293
chr2R	4535185	4535342	-15718	CG8635	0.689752	0.956137	0	2.27882
chr2R	4535460	4535562	-15993	CG8635	0.689752	0.956137	0	2.27882
chr2R	4536921	4537082	-16235	Acsl	0.389776	0.919452	0	2.49967
chr2R	4537507	4537664	-15653	Acsl	0.389776	0.919452	0	2.49967
chr2R	4553493	4553639	-36	Acsl	0.380932	0.924183	0	2.46248
chr2R	4555071	4555208	1395	Acsl	0.595293	0.949323	0	2.47291
chr2R	4556334	4556462	-1765	Acsl	0.799832	0.945372	0	2.19693
chr2R	4557958	4558108	-119	Acsl	0.896314	1.02399	3.82037e-31	2.20679
chr2R	4583240	4583360	0	CG8586	0.884278	1.02056	0	2.33216
chr2R	4583796	4583935	-0	CG8738	0.884278	1.02056	0	2.33216
chr2R	4611230	4611277	64	CG14767	0.157347	0.856754	1.54967e-33	2.10938
chr2R	4611750	4611844	-0	gcl	0.157347	0.856754	1.54967e-33	2.10938
chr2R	4611957	4612072	192	gcl	0.197391	0.836606	3.41433e-14	1.80004
chr2R	4623203	4623297	-26	CG8740	0.275464	0.903707	0	2.43473
chr2R	4685812	4685935	-86	sns	0.373036	0.886925	1.59508e-30	2.36443
chr2R	4778820	4778891	49	CG8272	0.912082	0.968854	6.72714e-07	1.63222
chr2R	4834767	4834901	0	CG8230	0.911739	1.03077	3.96124e-08	1.66027
chr2R	4947415	4947553	-4	CG13743	0.933065	0.979903	1.13153e-24	2.20783
chr2R	4947657	4947750	-246	CG13743	0.933065	0.979903	1.13153e-24	2.20783
chr2R	4980220	4980322	0	CG8080	0.893851	0.971616	2.62389e-05	1.50662
chr2R	4982753	4982787	-15	Uhg4	0.78702	0.940406	1.23282e-08	1.75565
chr2R	5019877	5019964	-27	Hydr1	0.893367	1.03201	6.71713e-13	1.94196
chr2R	5024861	5025024	430	alc	0.873025	0.967095	1.42598e-32	2.03278
chr2R	5025325	5025427	27	alc	0.873025	0.967095	1.42598e-32	2.03278
chr2R	5028501	5028595	2522	CG8788	0.610637	1.10094	3.21871e-10	1.80707
chr2R	5036108	5036180	-9	CG30345	0.191899	0.831712	3.8043e-12	1.99269
chr2R	5064753	5064800	-68	Rme-8	0.918304	0.970631	9.28679e-06	1.59276
chr2R	5068681	5068762	-18	ltd	0.186718	0.796806	3.81433e-17	2.1229
chr2R	5073771	5073873	0	ltd	0.120854	0.80001	5.66645e-11	1.74171
chr2R	5079470	5079547	52	CG8026	0.970004	1.00855	1.82909e-17	2.23603
chr2R	5082389	5082513	-205	unpg	1	1.08215	0.00282357	1.40791
chr2R	5094872	5094963	-103	VhaAC45	0.387806	0.866836	9.88705e-10	1.64772
chr2R	5134650	5134735	18	hig	0.737715	0.930799	1.11657e-07	1.80715
chr2R	5162475	5162572	-9	Pkn	0.854338	0.970547	1.54926e-21	1.8965
chr2R	5163026	5163128	-560	Pkn	1	0.958145	0.371977	1.20085
chr2R	5166523	5166562	-4057	Pkn	0.973903	1.00677	8.12184e-14	1.72735
chr2R	5171780	5171864	737	Pkn	0.93355	0.98409	6.45898e-29	2.0987
chr2R	5172465	5172524	77	Pkn	0.751171	0.947332	6.09718e-20	1.91316
chr2R	5180084	5180255	722	Drep-2	0.980258	1.00247	8.41301e-38	2.29642
chr2R	5182018	5182087	-212	Drep-2	1	1.05107	0.000377933	1.54526
chr2R	5195900	5196018	208	Myd88	0.983823	0.997835	1.69724e-30	2.16186
chr2R	5264205	5264366	11392	CG13954	0.974871	0.992519	1.65794e-23	2.24823
chr2R	5296402	5296533	463	wun	0.33542	0.922421	0	2.63352
chr2R	5296910	5297051	0	wun	0.522405	0.930478	0	2.50371
chr2R	5297296	5297383	-299	wun	0.522405	0.930478	0	2.50371
chr2R	5300925	5301033	0	wun	0.935945	0.977592	1.39567e-12	1.91851
chr2R	5313953	5314076	9	Pdk	0.276308	0.884589	1.92281e-39	2.13507
chr2R	5314418	5314546	474	Pdk	0.276308	0.884589	1.92281e-39	2.13507
chr2R	5318268	5318374	4324	Pdk	0.390925	0.884849	1.90923e-25	2.04873
chr2R	5328374	5328549	-41	ced-6	0.919806	0.989125	0	2.52583
chr2R	5328974	5329129	0	ced-6	0.933065	1.01286	0	2.44787
chr2R	5330592	5330724	-1526	ced-6	0.89393	0.976741	3.2779e-35	2.06621
chr2R	5391104	5391228	-41	brp	0.000731096	0.701141	4.25195e-21	1.92281
chr2R	5393808	5393896	2538	brp	0.461952	0.87034	9.01729e-11	1.83669
chr2R	5407040	5407133	3084	brp	1	1.01011	7.79452e-06	1.73392
chr2R	5427993	5428083	6373	CG1888	1	0.917782	1.13022e-13	2.33971
chr2R	5434535	5434662	-76	CG1888	0.826809	1.05515	2.71193e-13	1.75353
chr2R	5439646	5439745	-1521	mir-14	0.675973	1.10674	5.46974e-14	1.81688
chr2R	5441578	5441743	311	mir-14	0.896314	0.977167	0	2.27785
chr2R	5443980	5444040	2713	mir-14	1	0.889253	5.16675e-10	1.69538
chr2R	5452704	5452753	3561	CG1809	0.59363	0.911051	1.16618e-14	1.80111
chr2R	5464975	5465056	43	CG1814	0.701466	0.944747	2.91773e-39	2.0794
chr2R	5465458	5465558	0	Not1	0.701466	0.944747	2.91773e-39	2.0794
chr2R	5466471	5466560	0	Not1	0.943057	0.981324	2.57862e-18	1.93669
chr2R	5466991	5467065	36	CG1814	1	0.916847	3.42712e-05	1.47948
chr2R	5474687	5474711	0	RpL31	0.974871	1.00782	2.30017e-07	1.65218
chr2R	5545677	5545720	14	Mmp2	0.868007	0.964295	2.39145e-11	2.04731
chr2R	5571377	5571431	-14	Mmp2	0.0329117	0.695794	4.67176e-06	1.65981
chr2R	5580229	5580375	457	Uba1	0.161578	0.869068	0	2.29616
chr2R	5580774	5580841	0	Uba1	0.161578	0.869068	0	2.29616
chr2R	5599163	5599218	-610	dap	0.929603	0.984489	0	2.51525
chr2R	5599704	5599818	-10	dap	0.929603	0.984489	0	2.51525
chr2R	5600136	5600280	307	dap	0.424015	0.898827	1.21977e-24	2.04584
chr2R	5707558	5707650	-2	CG1648	0.593201	0.93343	2.69615e-17	1.96148
chr2R	5720978	5721056	11	hebe	0.510837	0.878628	2.20446e-11	1.90286
chr2R	5748208	5748326	0	CG1516	0.4204	0.922476	0	2.22004
chr2R	5748645	5748811	236	CG1516	0.4204	0.922476	0	2.22004
chr2R	5749425	5749528	-377	CG1516	0.480044	0.920112	5.6e-45	2.4104
chr2R	5762696	5762800	-0	CG12744	1	1.03735	2.93455e-07	1.7037
chr2R	5790778	5790812	0	CG1441	0.903257	0.971879	1.1101e-13	1.82963
chr2R	5791220	5791368	-432	CG1441	0.266336	0.858635	0	2.32811
chr2R	5817254	5817356	-137	Mef2	0.837639	0.957727	3.07574e-19	1.96489
chr2R	5837098	5837192	10013	CG15863	0.615644	1.06784	0	2.67402
chr2R	5842656	5842823	4382	CG15863	0.293095	0.924395	0	2.43826
chr2R	5845030	5845130	2075	CG15863	0.952768	1.0088	0	2.3153
chr2R	5845650	5845743	1462	CG15863	0.952768	1.0088	0	2.3153
chr2R	5846016	5846178	1027	CG15863	0.536982	1.07404	0	2.52417
chr2R	5846307	5846398	807	CG15863	0.536982	1.07404	0	2.52417
chr2R	5875847	5875967	-696	TER94	0.636059	0.910502	7.12833e-23	2.12712
chr2R	5912996	5913172	374	Pka-R2	0.823529	1.02073	0	2.68781
chr2R	5913488	5913608	0	Pka-R2	0.823529	1.02073	0	2.68781
chr2R	5940023	5940149	-0	magu	0.356381	0.878222	2.60316e-21	2.05115
chr2R	5965717	5965851	-18	egr	0.70921	0.945088	6.38563e-31	2.14875
chr2R	5974993	5975066	-9	CG2269	0.381472	0.833702	4.4974e-12	1.94809
chr2R	5987151	5987261	-0	14-3-3zeta	0.65658	0.927991	3.84201e-18	1.99084
chr2R	5987535	5987589	353	14-3-3zeta	0.65658	0.927991	3.84201e-18	1.99084
chr2R	5988354	5988478	-62	14-3-3zeta	0.837642	0.97582	0	2.41154
chr2R	5989166	5989245	625	14-3-3zeta	0.850993	1.03141	7.79636e-39	2.41972
chr2R	6005098	6005184	-14	CG11866	0.579353	0.885841	1.17233e-06	1.59957
chr2R	6011644	6011730	-62	gem	0.176175	0.886883	0	2.42476
chr2R	6022235	6022348	-2812	CG12917	0.418233	0.877437	6.80459e-26	2.23727
chr2R	6045997	6046096	0	CG12214	0.595293	0.928086	2.40131e-40	2.14338
chr2R	6047226	6047375	-790	CG12214	0.975617	0.996743	0	2.36208
chr2R	6079722	6079767	131	KCNQ	0.221115	0.835714	3.95939e-10	1.76966
chr2R	6079924	6079970	-25	KCNQ	0.221115	0.835714	3.95939e-10	1.76966
chr2R	6098416	6098463	388	Hr46	0.913762	0.978982	1.74757e-24	2.07868
chr2R	6098903	6099008	-51	Hr46	0.817573	0.957373	4.67093e-18	2.04809
chr2R	6101631	6101782	-2779	Hr46	0.858548	0.976129	0	2.32162
chr2R	6112698	6112804	2653	Hr46	0.266336	0.863534	4.74795e-38	2.3028
chr2R	6115559	6115701	-101	Hr46	0.307153	0.877128	1.00282e-21	1.91482
chr2R	6125838	6125975	-985	Hr46	0.974871	0.993845	1.24936e-15	1.98743
chr2R	6190382	6190528	-0	CAP	0.889922	1.01922	0	2.17292
chr2R	6197234	6197264	34	JhI-1	1	1.144	4.55802e-11	1.81746
chr2R	6305586	6305726	-496	Prx2540-2	0.717751	1.04706	1.48463e-32	2.28707
chr2R	6306112	6306162	-60	Prx2540-2	0.801133	1.05854	6.72985e-07	1.71245
chr2R	6308913	6309099	313	CG11825	0.506466	0.92551	0	2.26734
chr2R	6309431	6309571	-18	CG11825	0.506466	0.92551	0	2.26734
chr2R	6310737	6310879	999	CG33474	0.983823	0.997736	7.33448e-17	1.90498
chr2R	6311246	6311404	-536	Prx2540-1	0.818635	0.971988	0	2.4446
chr2R	6311772	6311862	-78	Prx2540-1	0.818635	0.971988	0	2.4446
chr2R	6315401	6315468	0	CG12896	0.719171	0.956431	0	2.61716
chr2R	6315927	6316067	-509	CG12896	0.679342	0.951799	0	2.38484
chr2R	6316401	6316588	-628	RanBPM	0.679342	0.951799	0	2.38484
chr2R	6317126	6317192	-24	RanBPM	0.249678	0.910046	0	2.53598
chr2R	6317390	6317478	-31	RanBPM	0.249678	0.910046	0	2.53598
chr2R	6317849	6318027	339	RanBPM	0.0756057	0.864733	0	2.3278
chr2R	6318044	6318201	534	RanBPM	0.0756057	0.864733	0	2.3278
chr2R	6319934	6320060	2424	RanBPM	0.863051	1.03455	7.22907e-22	2.10855
chr2R	6325438	6325592	-0	G-oalpha47A	0.0756057	0.826961	0	2.41315
chr2R	6331699	6331802	-46	G-oalpha47A	0.921739	0.976739	3.16512e-22	2.39122
chr2R	6332533	6332613	-7	G-oalpha47A	0.682814	0.912483	4.56573e-15	2.14008
chr2R	6362884	6362990	0	whd	0.773629	0.957051	1.07113e-37	2.29218
chr2R	6365324	6365482	589	whd	0.837829	1.02177	0	2.42824
chr2R	6365942	6366080	0	whd	0.946938	0.984609	7.80148e-20	2.01822
chr2R	6422512	6422676	0	lola	0.67879	0.962046	0	2.5705
chr2R	6423670	6423741	423	snoRNA:lola-a	0.812861	0.937554	9.5779e-12	1.8229
chr2R	6428093	6428205	978	lola	0.688891	0.954431	0	2.33423
chr2R	6429136	6429245	0	lola	0.841873	1.02406	0	2.35754
chr2R	6429813	6429934	-629	lola	0.841873	1.02406	0	2.35754
chr2R	6430772	6430849	-1588	lola	0.91649	0.97687	5.51801e-26	2.07497
chr2R	6441470	6441536	-3856	psq	0.94918	0.990404	0	2.45427
chr2R	6441728	6441810	-3582	psq	0.94918	0.990404	0	2.45427
chr2R	6442754	6442932	-2460	psq	0.739589	0.947794	2.62259e-34	2.19592
chr2R	6445104	6445136	-256	psq	0.736745	0.933151	2.35763e-10	1.65427
chr2R	6446257	6446393	737	psq	0.559914	0.9273	0	2.4083
chr2R	6447202	6447330	1682	psq	0.35922	0.879122	1.40837e-18	1.84917
chr2R	6451872	6452010	-4436	psq	0.455374	0.85627	5.13661e-15	1.88599
chr2R	6454075	6454213	-2233	psq	0.0743733	0.744482	1.16064e-16	1.97501
chr2R	6456908	6457030	181	psq	0.461619	0.863338	2.66716e-06	1.61218
chr2R	6505040	6505161	-7	CG11883	0.606459	0.954844	0	2.66256
chr2R	6505962	6506073	793	CG11883	0.593848	0.938237	0	2.45059
chr2R	6618393	6618462	0	CG12338	0.592914	0.882489	9.8344e-07	1.58861
chr2R	6623055	6623127	2847	CG7220	0.912278	0.968711	1.05092e-05	1.5841
chr2R	6670245	6670384	0	CG33144	0.650381	0.945511	0	2.46294
chr2R	6686173	6686295	-4321	CG33144	0.846276	0.960253	3.48215e-17	2.00367
chr2R	6694079	6694211	2218	wde	0.460008	0.90077	1.08074e-27	2.04582
chr2R	6694860	6694925	1504	wde	0.460008	0.90077	1.08074e-27	2.04582
chr2R	6748874	6748990	0	CG30015	0.86086	0.959179	3.636e-09	1.71848
chr2R	6749474	6749522	-588	CG30015	0.440851	0.875311	1.37872e-14	1.90963
chr2R	6762063	6762142	133	CG30015	0.510253	0.901921	2.79053e-26	2.24099
chr2R	6994213	6994251	15137	Cyp12d1-p	0.537429	0.882263	5.21804e-15	2.31674
chr2R	6995016	6995112	14276	Cyp12d1-p	1	1.0044	2.60229e-06	1.7951
chr2R	7061159	7061270	-37	shn	0.912082	0.984722	0	2.28223
chr2R	7062842	7062954	1534	shn	0.967341	0.988171	1.85545e-08	1.66075
chr2R	7073236	7073341	2507	shn	0.492724	0.867558	1.37848e-09	1.76023
chr2R	7085679	7085767	-13	shn	0.258034	0.826801	8.54552e-18	2.00249
chr2R	7086222	7086373	441	shn	0.133222	0.828964	4.52657e-21	1.89238
chr2R	7086568	7086615	787	shn	0.133222	0.828964	4.52657e-21	1.89238
chr2R	7089838	7089995	-2138	shn	0.833377	0.966809	0	2.46157
chr2R	7090757	7090943	-1190	shn	0.817392	0.973854	0	2.38322
chr2R	7091462	7091574	-559	shn	0.860827	0.966603	5.49385e-28	1.98141
chr2R	7107362	7107470	-0	Syx6	0.573628	0.921192	6.08993e-31	2.20403
chr2R	7110080	7110106	-269	CG7737	0.92305	0.97101	5.00553e-13	1.89921
chr2R	7110348	7110362	-13	CG7737	0.92305	0.97101	5.00553e-13	1.89921
chr2R	7119952	7119980	75	metro	0.826958	0.956277	1.92569e-22	2.21952
chr2R	7120355	7120476	-299	metro	0.715018	0.932735	8.23433e-34	2.50756
chr2R	7171373	7171496	0	CG9062	0.895452	0.969322	2.58261e-23	1.92559
chr2R	7176810	7176929	323	fbl6	0.455374	0.890818	8.0545e-23	1.98064
chr2R	7177212	7177275	0	fbl6	0.699748	0.930671	4.18174e-12	1.75966
chr2R	7194868	7194953	116	Fpps	0.79301	1.06716	0.00241541	1.41547
chr2R	7254067	7254210	-5	CG13204	0.271432	0.902107	0	2.35755
chr2R	7254905	7255014	689	CG13204	0.951175	0.986435	4.47731e-30	2.18796
chr2R	7258555	7258638	36	Tapdelta	0.164025	0.82829	1.22559e-06	1.63009
chr2R	7271594	7271727	0	Sod3	0.676166	0.95973	0	2.31798
chr2R	7275744	7275832	449	CG30022	0.486337	0.862792	0.00118509	1.42399
chr2R	7284908	7284988	0	sprt	0.933065	0.984131	1.46005e-21	2.02576
chr2R	7363026	7363193	-16	inv	0.833377	1.02753	0	2.60909
chr2R	7415615	7415784	0	en	0.347399	1.07446	0	2.79796
chr2R	7417108	7417237	-1393	en	0.834415	0.962164	1.41649e-29	2.19263
chr2R	7480609	7480754	0	tou	0.384498	0.915016	0	2.11307
chr2R	7481746	7481806	-1115	tou	0.510837	0.89243	1.06796e-12	1.66877
chr2R	7485078	7485127	-4447	tou	0.974871	1.00849	6.21627e-21	2.05375
chr2R	7485399	7485435	-4768	tou	0.974871	1.00849	6.21627e-21	2.05375
chr2R	7490954	7491070	1370	tou	0.0101505	1.25946	0	2.39032
chr2R	7492531	7492692	-90	tou	0.514918	0.940035	0	2.53698
chr2R	7494819	7494900	-2378	tou	1	0.752816	6.32226e-21	2.16295
chr2R	7503526	7503593	0	tou	0.983077	1.0015	9.44808e-11	1.73609
chr2R	7514012	7514141	5875	CG9005	0.572443	1.0664	0	2.51129
chr2R	7517179	7517289	2727	CG9005	0.809495	1.04431	1.62593e-29	2.23136
chr2R	7519220	7519258	758	CG9005	0.712649	0.934694	2.82641e-20	1.96729
chr2R	7520016	7520120	0	CG9005	0.522405	0.908623	3.52199e-30	1.9583
chr2R	7520860	7520934	-785	CG9005	0.522405	0.908623	3.52199e-30	1.9583
chr2R	7522815	7522855	-2740	CG9005	0.837829	0.953794	3.14676e-18	2.05478
chr2R	7524780	7524823	3594	CG9005	1	0.981333	6.19654e-09	1.80336
chr2R	7525071	7525186	3231	CG9005	0.505759	0.916377	2.98806e-30	2.29752
chr2R	7536000	7536113	0	CG9003	0.00950496	0.807315	0	2.24989
chr2R	7538403	7538487	639	CG9003	0.854338	1.03962	6.03768e-15	1.94158
chr2R	7545313	7545370	2910	CG13198	0.643156	0.925082	6.4437e-29	2.41229
chr2R	7545557	7545617	3154	CG13198	0.643156	0.925082	6.4437e-29	2.41229
chr2R	7553033	7553176	-82	Tret1-1	0.850993	0.967508	1.68047e-18	1.90043
chr2R	7554164	7554343	905	Tret1-1	0.896314	0.977596	3.03409e-39	2.27932
chr2R	7599652	7599749	-17	pyr	0.20791	0.80289	2.65776e-09	1.6958
chr2R	7644021	7644168	-11789	CG13193	0.601426	0.899084	4.86965e-18	2.09786
chr2R	7645204	7645308	-10649	CG13193	0.893737	0.967638	3.02592e-15	1.96135
chr2R	7724272	7724319	2715	Sobp	0.790523	0.938486	3.98012e-10	1.78338
chr2R	7732766	7732854	-0	Sln	0.96556	0.986874	3.08823e-08	1.8493
chr2R	7778353	7778425	94	ERp60	0.933065	0.976458	7.70823e-22	2.10251
chr2R	7779580	7779663	-0	Ef1alpha48D	0.80745	1.05327	2.71154e-16	2.14903
chr2R	7907341	7907410	-12	otk	0.763976	0.939983	6.05497e-12	1.9982
chr2R	7921683	7921800	230	CG8321	0.805889	0.954945	9.40973e-16	2.04874
chr2R	7932055	7932209	-0	Drep-1	0.440225	0.909197	1.08e-43	2.39266
chr2R	7932477	7932635	356	Drep-1	0.440225	0.909197	1.08e-43	2.39266
chr2R	7942325	7942450	-142	Drep-3	0.837829	0.944468	2.57548e-06	1.62569
chr2R	8006667	8006805	39	jeb	0.454348	0.899378	9.27172e-33	2.24806
chr2R	8056160	8056287	-0	SmD3	0.268066	0.827375	1.73396e-13	1.85629
chr2R	8058706	8058800	0	Oda	0.774052	0.942718	4.81686e-24	2.21392
chr2R	8061592	8061665	101	Oda	0.70085	0.940308	7.74628e-15	1.96904
chr2R	8140441	8140521	-975	CG13168	0.839666	0.967055	1.167e-42	2.41089
chr2R	8146795	8146884	-18	Cam	0.257841	0.871448	1.59314e-24	2.14497
chr2R	8148843	8149006	1940	Cam	0.943625	0.985463	4.73473e-30	2.05421
chr2R	8166847	8166974	-303	CG42700	1	0.891155	3.21261e-07	1.66353
chr2R	8167194	8167292	-0	CG42700	0.622463	0.908559	3.61403e-13	1.86492
chr2R	8213693	8213811	0	CG8841	0.53979	0.900553	0.00179223	1.39308
chr2R	8225444	8225598	137	Den1	0.6986	0.921935	1.23605e-28	2.17764
chr2R	8231956	8232040	77	CG8839	0.800007	1.05786	1.06009e-06	1.56401
chr2R	8323386	8323478	-52	CG8830	0.980183	0.994667	9.15429e-09	1.69622
chr2R	8326376	8326447	1536	Dyb	0.734014	0.915058	1.22117e-09	1.90092
chr2R	8340708	8340863	12	Lac	0.547148	0.945977	0	2.60789
chr2R	8341571	8341725	875	Lac	0.572443	0.947914	0	2.44847
chr2R	8361734	8361829	-119	Dh44-R2	0.0867533	0.839503	0	2.49365
chr2R	8394682	8394720	120	fdl	0.933065	1.02662	2.14968e-12	1.87738
chr2R	8416494	8416620	-0	fra	0.898324	0.972405	3.76433e-15	1.93106
chr2R	8475630	8475800	797	Sin3A	0.651735	0.958844	0	2.45337
chr2R	8477501	8477677	-903	Sin3A	0.767972	0.966667	0	2.42559
chr2R	8479238	8479318	973	Sin3A	0.523742	0.927364	0	2.30189
chr2R	8479910	8480004	287	Sin3A	0.785678	0.948702	4.94171e-16	1.80591
chr2R	8480314	8480416	0	Sin3A	0.785678	0.948702	4.94171e-16	1.80591
chr2R	8481053	8481147	-0	Amph	0.364256	0.862296	1.78565e-12	1.81211
chr2R	8486245	8486277	5136	Amph	1	0.968162	1.65794e-23	2.24918
chr2R	8500235	8500253	-0	Galpha49B	0.396135	0.865303	4.3537e-13	1.69574
chr2R	8500580	8500660	335	Galpha49B	0.396135	0.865303	4.3537e-13	1.69574
chr2R	8553292	8553406	0	nemy	1	1.00507	2.8098e-07	1.67992
chr2R	8567041	8567165	-2942	CG42708	0.576595	0.900032	1.11521e-09	1.84887
chr2R	8574266	8574340	-73	CG13148	0.31858	0.865879	4.94136e-23	2.09165
chr2R	8574760	8574852	346	CG13148	0.31858	0.865879	4.94136e-23	2.09165
chr2R	8592576	8592652	-26	CG42663	0.399639	0.885577	1.40444e-20	2.11018
chr2R	8630642	8630742	9698	mos	0.419366	0.881557	6.60377e-16	1.92528
chr2R	8643572	8643676	238	Taz	0.644008	0.908023	5.9589e-09	1.72999
chr2R	8648225	8648287	0	Nacalpha	1	1.09793	4.66682e-08	1.75773
chr2R	8667864	8668002	-46	sca	0.179171	0.786488	1.66901e-10	1.86328
chr2R	8757710	8757814	-0	bic	0.731744	0.92672	1.35967e-16	2.04049
chr2R	8771943	8772069	237	vg	0.743825	0.921705	1.39771e-09	1.87133
chr2R	8791921	8792049	-11452	NAT1	0.418233	0.861778	1.04713e-09	1.71333
chr2R	8804329	8804359	827	NAT1	0.43811	0.886505	3.97854e-13	1.68736
chr2R	8823946	8823996	35	CG13322	0.982431	1.00332	0.0023372	1.38679
chr2R	8824264	8824362	-37	Sans	0.472222	0.867348	3.49819e-09	1.66577
chr2R	8843391	8843525	2330	CG13321	0.695222	1.07027	9.56895e-17	1.89116
chr2R	8868223	8868401	92	Psc	0.817392	0.980382	0	2.70152
chr2R	8872092	8872214	-3598	Psc	0.736745	1.04997	4.07303e-33	2.00671
chr2R	8873208	8873376	-4714	Psc	0.855496	1.02988	0	2.41397
chr2R	8878674	8878732	-2669	CG33798	0.860827	0.963809	0	2.28703
chr2R	8883897	8884047	-0	Su(z)2	0.502929	0.941405	0	2.57525
chr2R	8884485	8884631	-0	Su(z)2	0.502929	0.941405	0	2.57525
chr2R	8886034	8886130	1406	Su(z)2	1	0.938735	8.75536e-05	1.50858
chr2R	8896796	8896866	12168	Su(z)2	1	0.886925	1.57604e-12	1.85255
chr2R	8902489	8902525	17861	Su(z)2	0.799832	0.941929	3.29776e-21	1.99027
chr2R	8903135	8903289	18507	Su(z)2	0.645599	1.04211	0	2.53511
chr2R	8922710	8922878	11914	CG13323	0.558135	0.91379	1.6509e-41	2.16072
chr2R	8926356	8926468	8324	CG13323	0.388114	0.88583	1.11344e-18	1.94829
chr2R	8929619	8929697	5095	CG13323	0.947939	0.982969	7.5807e-10	1.82566
chr2R	8967023	8967101	0	Drl-2	0.975677	1.00814	5.78287e-08	1.84175
chr2R	9045777	9045857	0	TppII	0.353586	0.86299	2.77101e-08	1.58149
chr2R	9058820	9058938	-0	CG33138	0.371708	0.85613	1.28935e-16	1.96132
chr2R	9076721	9076881	0	Kdm4B	0.694747	0.940525	2.57284e-32	2.39297
chr2R	9077567	9077669	0	Kdm4B	0.703565	0.938154	1.12729e-22	2.08378
chr2R	9079048	9079130	-1457	Kdm4B	0.899981	0.970897	1.13543e-23	2.2444
chr2R	9080448	9080520	-2857	Kdm4B	1	0.749549	4.84903e-09	1.82741
chr2R	9106751	9106841	0	CG4630	0.629972	1.08843	1.18854e-14	2.08237
chr2R	9224831	9224925	-7825	mir-184	1	0.954313	0.000403097	1.5382
chr2R	9232330	9232410	9615	CG17048	0.606459	0.915894	2.04708e-24	2.27523
chr2R	9250356	9250448	-8330	CG17048	0.982373	1.00431	3.6282e-12	1.75274
chr2R	9312358	9312468	-117	CG42321	0.125256	0.820256	1.56535e-33	2.13684
chr2R	9316459	9316507	-132	CG42321	0.980183	1.00419	4.87802e-15	1.86658
chr2R	9317295	9317435	0	CG42321	0.980183	0.99693	0	2.27228
chr2R	9336870	9336934	0	cnn	0.621106	0.929462	2.40408e-34	2.10792
chr2R	9337399	9337507	472	cnn	0.800066	0.963557	3.53475e-37	2.16621
chr2R	9370615	9370675	47	arr	0.880048	1.02438	2.22231e-24	2.08088
chr2R	9389657	9389783	-296	mars	0.347399	0.904975	0	2.23802
chr2R	9390208	9390330	-0	mars	0.734014	0.940493	3.78955e-08	1.68312
chr2R	9427318	9427420	-6824	Vmat	0.336202	1.12402	9.49967e-27	2.1413
chr2R	9432864	9432962	1530	CG6145	1	0.943437	5.31811e-08	1.75362
chr2R	9461766	9461812	-19	CG42808	0.731045	0.924715	1.54827e-07	1.79688
chr2R	9480521	9480661	179	CG6191	0.642558	0.943635	1.1227e-36	2.17892
chr2R	9507769	9507865	-2727	fas	1	0.958659	9.96541e-07	1.76059
chr2R	9510378	9510504	-88	fas	0.00308933	0.789653	0	2.42869
chr2R	9710293	9710389	1664	fl(2)d	0.479672	0.906513	0	2.34594
chr2R	9713776	9713896	-0	CG6329	0.39164	0.865399	1.0767e-21	2.29708
chr2R	9714154	9714276	-189	CG6329	0.399639	0.892625	1.658e-42	2.31191
chr2R	9716828	9716912	2249	CG6329	0.121898	0.780242	1.92534e-13	1.85449
chr2R	9727388	9727526	-54	CG6357	0.970924	0.993575	1.58123e-33	2.00798
chr2R	9741718	9741796	39	CG6543	0.963273	1.01325	1.0153e-09	1.8093
chr2R	9785152	9785282	0	shot	0.455374	0.94397	0	2.71597
chr2R	9806347	9806439	6568	shot	1	0.955226	4.77404e-09	1.8018
chr2R	9811586	9811692	1315	shot	0.799067	0.944458	6.35307e-34	2.24365
chr2R	9812992	9813138	0	shot	0.51849	0.95385	0	2.91905
chr2R	9821956	9822056	7558	shot	0.982431	0.997742	2.3773e-16	1.9365
chr2R	9822150	9822276	7338	shot	0.982431	0.997742	2.3773e-16	1.9365
chr2R	9827288	9827384	2230	shot	0.954004	1.01745	2.35265e-14	1.92541
chr2R	9828618	9828766	848	shot	0.986178	1.00103	2.94564e-27	1.98565
chr2R	9829528	9829600	14	shot	0.668836	0.93006	1.97458e-11	1.76475
chr2R	9841451	9841583	0	AGO1	0.943057	1.01542	1.97317e-33	2.19271
chr2R	9844363	9844437	1156	AGO1	0.975677	1.00708	7.06181e-16	1.85661
chr2R	9845085	9845227	366	AGO1	0.28274	0.913014	0	2.33623
chr2R	9845584	9845704	0	AGO1	0.28274	0.913014	0	2.33623
chr2R	9867049	9867073	-72	CG6701	1	0.857027	3.63262e-06	1.70907
chr2R	9878010	9878138	76	RN-tre	0.955719	0.989479	3.8496e-41	2.40884
chr2R	9878614	9878716	-0	mam	0.955719	0.989479	3.8496e-41	2.40884
chr2R	9879266	9879396	580	mam	0.915353	1.01848	0	2.48723
chr2R	9888478	9888544	4966	mir-4978	0.565651	0.90208	1.19937e-14	1.99538
chr2R	9894310	9894416	-799	mir-4978	0.933065	0.987704	0	2.51421
chr2R	9894613	9894745	-1102	mir-4978	0.933065	0.987704	0	2.51421
chr2R	9895817	9895961	-741	mam	0.705599	0.954704	0	2.37602
chr2R	9896655	9896749	-0	mam	0.438809	0.922222	2.4856e-41	2.07147
chr2R	9911654	9911724	-4398	CG18371	0.777065	1.07017	7.37288e-20	2.05381
chr2R	9912165	9912313	-3809	CG18371	0.937723	0.989268	0	2.45952
chr2R	9918011	9918087	-1096	mam	0.867229	0.954649	3.27842e-10	1.88662
chr2R	9919071	9919083	-100	mam	0.632428	0.893343	9.90462e-09	1.73665
chr2R	9928847	9928875	9663	mam	0.00583077	0.674325	5.09494e-13	1.93724
chr2R	10027383	10027485	917	Prosap	0.975617	0.992786	4.0491e-10	1.76743
chr2R	10028357	10028427	0	Prosap	0.501512	0.923118	2.27454e-37	2.37246
chr2R	10052045	10052123	250	Tango7	0.0992381	0.755709	0.00012488	1.44767
chr2R	10072670	10072788	11487	cg	0.400145	0.903222	3.39013e-34	2.2156
chr2R	10073767	10073907	12584	cg	0.80745	1.04515	8.49887e-14	1.77437
chr2R	10074076	10074224	12893	cg	0.833377	0.962115	8.89138e-13	1.80509
chr2R	10099966	10100096	-52	Sox15	0.719217	0.94781	6.84618e-29	2.22701
chr2R	10100332	10100350	-418	Sox15	0.719217	0.94781	6.84618e-29	2.22701
chr2R	10104116	10104288	0	RpS23	0.893086	1.0323	2.11448e-14	1.87063
chr2R	10143481	10143561	135	Hsc70-5	0.933065	1.01999	2.10521e-20	1.96224
chr2R	10153229	10153335	1788	CG8547	0.983746	1.00015	6.03321e-32	2.23761
chr2R	10155385	10155485	0	CG8547	0.949731	0.987743	1.19576e-32	2.11612
chr2R	10162834	10162928	-880	Ih	0.603462	0.886814	4.59381e-06	1.57137
chr2R	10194794	10194932	-734	Shroom	0.946232	0.990051	0	2.54185
chr2R	10195517	10195643	-23	Shroom	0.886956	1.01774	0	2.58842
chr2R	10219714	10219862	-37	Shroom	0.481473	0.877161	1.59242e-09	1.77829
chr2R	10247713	10247757	41	Arc1	0.0663861	0.807311	6.79908e-24	2.19867
chr2R	10249345	10249385	-63	Arc2	0.121193	0.862442	3.07738e-31	2.15102
chr2R	10319727	10319805	34	phyl	0.936074	1.02326	0.000215448	1.60842
chr2R	10336520	10336622	-9365	Oaz	1	0.846904	8.38195e-05	1.58397
chr2R	10345672	10345768	-219	Oaz	0.777437	1.06422	9.87605e-23	2.3646
chr2R	10391486	10391516	23	Asx	0.230024	0.835625	6.79084e-21	1.9797
chr2R	10401452	10401470	-68	CG30197	1	1.10104	1.42994e-21	2.04897
chr2R	10413927	10414077	-3	ttv	0.910503	0.979029	9.96723e-25	1.96368
chr2R	10414424	10414534	343	ttv	0.910503	0.979029	9.96723e-25	1.96368
chr2R	10463310	10463374	-34	LamC	0.529232	0.90249	1.93748e-24	2.25585
chr2R	10464419	10464525	-1143	LamC	0.956838	1.0119	9.03274e-23	2.29761
chr2R	10506137	10506261	-0	Sec61beta	0.860338	0.965657	7.24512e-07	1.60634
chr2R	10509391	10509463	104	snoRNA:Me18S-C1366	1	1.06253	1.20035e-09	1.6431
chr2R	10601034	10601092	34	mspo	0.179171	0.830938	3.86901e-15	2.0342
chr2R	10603364	10603448	-2237	mspo	0.696034	0.908397	2.20252e-10	1.9639
chr2R	10632791	10632865	0	CG12858	0.406517	0.842513	2.66673e-06	1.69227
chr2R	10634286	10634412	-463	AttA	0.347399	0.823021	1.61469e-15	2.17758
chr2R	10653127	10653221	3705	Spred	0.503042	0.869171	3.58836e-08	1.71564
chr2R	10656107	10656155	771	Spred	0.904512	1.02407	2.90677e-39	2.27781
chr2R	10678114	10678238	6293	kn	0.98105	0.994869	2.06748e-05	1.53695
chr2R	10686636	10686784	-177	kn	0.92305	0.977165	1.31738e-10	1.75815
chr2R	10687048	10687168	-589	kn	0.72618	0.918543	1.33357e-11	2.00049
chr2R	10761352	10761458	-0	Cyp6a17	0.719217	0.946642	2.86533e-37	2.54078
chr2R	10768822	10768918	0	Cyp6a9	0.865385	1.04166	9.76916e-12	1.83372
chr2R	10769554	10769626	-0	Cyp6a20	0.658485	1.09421	1.06732e-16	2.05538
chr2R	10786658	10786726	-273	Cyp317a1	0.396135	0.879245	5.49209e-24	2.24097
chr2R	10815779	10815845	84	CG10249	0.260415	0.871728	2.04062e-25	2.21067
chr2R	10820753	10820839	-180	CG12853	0.103286	0.775689	8.32971e-12	1.89645
chr2R	10821400	10821468	380	CG12853	0.985764	0.997798	2.03658e-13	2.16889
chr2R	10842001	10842047	-3587	aPKC	0.484647	0.873764	2.70977e-12	1.94002
chr2R	10845902	10845962	0	aPKC	0.349776	0.839287	1.139e-20	2.47754
chr2R	10846477	10846519	-516	aPKC	0.303978	0.868117	1.05656e-30	2.2391
chr2R	10849881	10849935	515	aPKC	0.418854	1.19615	9.30245e-09	1.82082
chr2R	10850657	10850783	-35	ckn	0.929603	1.01909	4.38955e-25	1.9624
chr2R	10852116	10852262	423	ckn	0.719559	0.960321	0	2.3303
chr2R	10852976	10853110	-74	ckn	0.612204	0.912292	1.5057e-31	2.31013
chr2R	10857687	10857753	4502	ckn	0.79301	0.938164	1.01388e-07	1.60427
chr2R	10898249	10898385	-517	hbs	0.336202	0.865805	2.29889e-12	1.91785
chr2R	11002764	11002840	2	chn	0.615644	0.917268	1.50408e-24	2.08609
chr2R	11003551	11003653	789	chn	0.93057	0.980702	6.35263e-26	2.09408
chr2R	11003817	11003929	1055	chn	0.93057	0.980702	6.35263e-26	2.09408
chr2R	11022772	11022942	6351	chn	0.666952	1.05827	9.42649e-23	2.03691
chr2R	11101154	11101264	-17	row	1	1.1132	1.86121e-12	1.91965
chr2R	11128988	11129080	3	Fs	0.356381	0.827935	5.05674e-17	2.32144
chr2R	11139976	11140108	3686	scb	0.821213	0.973643	0	2.55172
chr2R	11178797	11178813	-15	trpm	0.785895	0.947258	5.33943e-15	1.94924
chr2R	11195953	11196037	2601	CG8152	0.969818	0.993356	9.7e-44	2.43271
chr2R	11196754	11196874	1764	CG8152	0.969818	0.993356	9.7e-44	2.43271
chr2R	11210327	11210483	0	Arf51F	0.579344	0.935041	5.2744e-26	2.07805
chr2R	11216952	11217016	-1182	CG8160	1	0.826201	4.167e-09	1.95395
chr2R	11218209	11218319	-786	Hr51	0.407349	0.876319	2.39012e-16	1.90142
chr2R	11218534	11218652	-453	Hr51	0.407349	0.876319	2.39012e-16	1.90142
chr2R	11237062	11237130	-528	unc-5	0.61557	0.904213	2.02977e-24	2.21652
chr2R	11288431	11288539	-61	CG43729	0.498927	0.887659	7.22432e-10	1.86891
chr2R	11312526	11312672	-61	CG43729	0.583405	0.939603	0	2.39332
chr2R	11370290	11370378	0	CG8180	0.484647	0.908414	1.83399e-32	2.35245
chr2R	11399223	11399273	8	GalNAc-T1	0.972348	1.01012	0.000215107	1.49356
chr2R	11428913	11428977	-0	Vha36-1	0.871582	0.961469	0.000330982	1.48817
chr2R	11456789	11456907	0	Flo-1	0.971098	1.0095	1.08358e-05	1.5313
chr2R	11487842	11487978	-13628	CG42524	0.449311	0.896043	2.9389e-23	2.25088
chr2R	11497565	11497649	-3957	CG42524	0.458854	0.86012	0.000995694	1.52833
chr2R	11498542	11498694	-2912	CG42524	0.0924129	0.823088	1.68076e-38	2.20205
chr2R	11500808	11500854	-752	CG42524	0.146455	0.782391	4.98429e-14	1.9524
chr2R	11501237	11501371	-235	CG42524	0.121193	0.875853	0	2.48193
chr2R	11545407	11545493	836	mir-278	1	0.813825	5.27367e-11	1.69869
chr2R	11562844	11562946	511	fus	0.518077	1.13249	7.60675e-08	1.62462
chr2R	11563560	11563718	-102	fus	0.719171	0.969399	0	2.88843
chr2R	11564095	11564229	0	fus	0.85066	1.03094	3.80929e-33	2.2997
chr2R	11622714	11622868	7811	CG30089	0.273911	0.910697	0	2.54078
chr2R	11704485	11704607	0	Zasp52	0.289825	0.889993	1.81881e-26	2.11249
chr2R	11735582	11735648	-462	tun	0.982431	0.997803	1.1601e-07	1.79795
chr2R	11736065	11736165	-0	tun	0.699957	0.926513	4.13693e-10	1.75547
chr2R	11748779	11748905	0	Gpo-1	0.93057	1.02096	2.93505e-22	2.03411
chr2R	11749261	11749419	34	Gpo-1	0.658971	0.935878	1.70196e-35	2.24884
chr2R	11818927	11818985	448	bdg	1	1.02331	2.0507e-05	1.52452
chr2R	11819394	11819480	0	bdg	0.700018	1.07695	3.25553e-17	2.00752
chr2R	11839491	11839547	45	Strn-Mlck	0.152216	0.825429	8.45274e-18	1.92127
chr2R	11878798	11878838	-7	CG8314	1	0.970389	0.00458909	1.4695
chr2R	11905181	11905285	-0	CG8399	0.743549	0.944943	3.25623e-22	2.03027
chr2R	11918717	11918841	-623	SP2353	0.438523	0.889572	1.58922e-30	2.18419
chr2R	11919291	11919419	-45	SP2353	0.215564	0.851701	1.69164e-38	2.49825
chr2R	11985881	11985945	99	Dg	0.294062	0.875683	1.71266e-26	2.21542
chr2R	11990150	11990232	-0	Rho1	0.83986	0.974518	0	2.30185
chr2R	11990598	11990752	-0	Rho1	0.83986	0.974518	0	2.30185
chr2R	11991896	11992050	998	Rho1	0.78557	1.04044	0	2.57017
chr2R	12012616	12012732	128	spin	0.897713	0.980775	1.5e-44	2.28724
chr2R	12016660	12016736	4172	spin	0.849614	1.04202	5.40252e-13	1.87436
chr2R	12017683	12017859	5195	spin	0.744031	0.970339	0	2.65356
chr2R	12037607	12037731	-0	lbk	0.844249	0.964367	2.63719e-16	1.87565
chr2R	12038372	12038428	744	lbk	0.958238	1.01511	4.64183e-18	2.05553
chr2R	12067568	12067672	730	Lis-1	0.523633	0.892785	9.23637e-09	1.6012
chr2R	12074842	12074968	-425	clu	0.490064	0.902022	5.62615e-29	2.10011
chr2R	12075194	12075338	-55	clu	0.468157	0.910854	0	2.47212
chr2R	12084532	12084644	-0	CG8446	0.937469	0.981073	1.41304e-21	1.93492
chr2R	12097893	12098051	0	mrj	0.315133	0.864424	2.7399e-14	1.8129
chr2R	12108727	12108787	510	mrj	0.953166	1.01476	1.09758e-09	1.644
chr2R	12113919	12114013	-17	Tsf3	0.0960745	0.790291	1.1116e-08	1.72609
chr2R	12157964	12158108	1374	Khc	0.629598	0.911235	2.77089e-17	1.84597
chr2R	12176758	12176840	-0	JhI-26	0.356381	0.889227	4.83341e-18	1.99901
chr2R	12223410	12223542	-52	Hmgs	0.58674	0.927356	1.7909e-21	1.96368
chr2R	12224065	12224083	58	Vha44	0.384861	0.858961	3.06756e-06	1.57447
chr2R	12286341	12286417	-14	Sema-2b	0.904693	0.970259	5.10656e-06	1.58192
chr2R	12387443	12387587	-113	Sema-2a	0.399639	0.897306	1.08322e-29	2.25056
chr2R	12439595	12439721	-43	Syn2	0.399639	0.873426	3.01815e-31	2.26891
chr2R	12470995	12471071	-2527	RpLP2	0.773096	1.03979	5e-44	2.30642
chr2R	12471323	12471431	-2167	RpLP2	0.773096	1.03979	5e-44	2.30642
chr2R	12473175	12473245	-353	RpLP2	0.423344	0.875401	6.08896e-09	1.68618
chr2R	12481895	12482009	208	CG8306	0.20791	0.858507	5.80523e-23	2.10342
chr2R	12482211	12482325	0	CG8306	0.20791	0.858507	5.80523e-23	2.10342
chr2R	12495359	12495505	-30	CG5065	0.00590044	0.790817	5.66918e-33	2.09133
chr2R	12496053	12496135	-497	CG5065	0.303656	0.862414	1.31525e-22	2.11914
chr2R	12496438	12496562	-70	CG5065	0.303656	0.862414	1.31525e-22	2.11914
chr2R	12496566	12496608	-24	CG5065	0.303656	0.862414	1.31525e-22	2.11914
chr2R	12546591	12546663	0	Picot	0.087629	0.767028	4.72166e-07	1.6922
chr2R	12577335	12577387	-1815	CG5210	1	0.954385	0.000893585	1.48935
chr2R	12618894	12618954	-5	CG30463	0.505564	0.897025	6.39812e-15	1.85285
chr2R	12651996	12652088	1344	CG42392	1	1.14357	3.6456e-15	2.10988
chr2R	12716393	12716527	2016	CG34460	0.93735	1.02246	3.44522e-17	1.95163
chr2R	12718117	12718217	-719	mir-8	1	0.853203	1.67522e-14	1.85036
chr2R	12744626	12744762	-155	snoRNA:Dek-a	0.854338	0.974491	1.4e-45	2.23692
chr2R	12756785	12756895	-1	CG6426	0.492671	0.888371	5.06646e-25	2.26532
chr2R	12783053	12783111	44	CG8910	0.213276	0.823271	3.24276e-13	1.96443
chr2R	12784277	12784367	-1121	CG8910	0.877198	0.959002	5.48279e-07	1.62032
chr2R	12812222	12812360	62	Pkc53E	0.536191	0.921153	1.15305e-29	2.32592
chr2R	12848497	12848563	-845	CG9010	1	0.869189	0.00278451	1.49184
chr2R	12892712	12892864	-58	NiPp1	0.912082	1.03168	2.1281e-11	1.77386
chr2R	12903341	12903421	0	Ehbp1	0.719171	0.93612	1.80907e-07	1.64343
chr2R	12914712	12914744	-1	RhoGEF2	0.426328	0.874896	1.43979e-08	1.70535
chr2R	12915820	12915912	1074	RhoGEF2	0.787344	1.04574	3.73882e-26	2.02755
chr2R	12936518	12936624	138	CG9646	0.347399	0.843385	1.6338e-14	1.96221
chr2R	12984851	12984929	11	GstS1	0.51795	0.941501	0	2.55791
chr2R	12987567	12987717	-28	CG30456	0.0612368	0.858273	0	2.53182
chr2R	12996298	12996354	-0	CG15611	0.97199	1.00787	7.10384e-08	1.67605
chr2R	13021517	13021617	-44	CG11400	0.509555	1.07819	5.29132e-36	2.49178
chr2R	13023795	13023935	-26	Gbp	0.0984763	0.81491	5.79176e-21	2.08456
chr2R	13027360	13027474	0	CG43103	0.826809	0.955976	3.43155e-17	1.9481
chr2R	13103297	13103381	-672	mbl	0.397188	0.848165	3.77272e-07	1.61266
chr2R	13149341	13149407	-436	mbl	1	0.981657	1.58725e-05	1.61439
chr2R	13152535	13152673	-349	mbl	0.796556	0.960924	8.05234e-38	2.31562
chr2R	13152834	13152990	-32	mbl	0.796556	0.960924	8.05234e-38	2.31562
chr2R	13282095	13282185	-0	Sip1	0.649531	0.931328	1.13132e-20	2.03364
chr2R	13307839	13307947	-0	l(2)k01209	0.424015	0.885628	2.68326e-13	1.73027
chr2R	13324019	13324103	-4005	CG18467	0.809662	0.947201	1.35594e-20	1.94765
chr2R	13332294	13332390	52	EDTP	0.694263	0.932227	1.12848e-12	1.90517
chr2R	13422999	13423111	42	Patronin	0.905311	0.977013	1.37263e-20	1.91062
chr2R	13423840	13423936	122	eIF3-S9	0.905311	0.977013	1.37263e-20	1.91062
chr2R	13435766	13435922	-392	MESR4	0.849614	0.980582	0	2.40067
chr2R	13480615	13480687	319	lack	0.855177	1.03833	3.49906e-20	1.96807
chr2R	13504089	13504165	-95	snoRNA:Or-aca4	0.896457	0.963494	0.00310635	1.55431
chr2R	13526607	13526717	0	CG10936	0.924933	0.976992	7.6213e-09	1.78276
chr2R	13553099	13553205	-0	eIF3-S8	0.347399	0.836835	2.13189e-09	1.69748
chr2R	13570860	13570932	67	Sema-1b	0.79301	0.947318	1.47031e-10	1.65029
chr2R	13571273	13571429	171	HPS4	0.72738	0.926401	2.66713e-21	2.06639
chr2R	13574143	13574253	-0	HPS4	0.0854689	0.809811	6.00388e-12	1.76588
chr2R	13596554	13596586	-192	CG6424	0.933065	0.975236	2.68643e-09	1.93568
chr2R	13604020	13604184	-20	CG6424	0.0964542	0.875034	0	2.49682
chr2R	13604770	13604960	-770	CG6424	0.0964542	0.875034	0	2.49682
chr2R	13606845	13606979	-13	CG6424	0.893367	0.974399	5.75897e-37	2.30171
chr2R	13637825	13637913	22	CG5002	0.790855	0.960971	4.74244e-26	2.21581
chr2R	13648612	13648700	174	CG5009	0.0813971	0.811963	2.2334e-32	2.33654
chr2R	13676676	13676788	-408	CG5033	0.934094	1.02225	6.14953e-12	1.73912
chr2R	13680164	13680310	-76	CG5036	0.0708704	0.835159	0	2.41885
chr2R	13681693	13681789	1306	CG5036	0.324852	0.85818	7.34534e-20	2.00462
chr2R	13683648	13683754	3261	CG5036	0.399489	0.864229	4.71661e-19	2.09623
chr2R	13688449	13688577	-1716	grh	0.0756057	0.863912	0	2.53123
chr2R	13688950	13689062	-1231	grh	0.875798	1.01962	0	2.4421
chr2R	13689236	13689304	-989	grh	0.875798	1.01962	0	2.4421
chr2R	13690082	13690158	-135	grh	0.788826	1.0474	5.71351e-15	1.95072
chr2R	13691696	13691820	1402	grh	0.695806	0.93324	1.63908e-20	2.22235
chr2R	13701497	13701619	-230	grh	0.477599	1.14087	9.32943e-35	2.39614
chr2R	13733920	13734000	-203	olf186-M	0.548864	0.899752	7.44814e-19	1.99182
chr2R	13734155	13734181	-22	olf186-M	0.336138	0.893756	4.2e-45	2.36935
chr2R	13738342	13738398	-0	olf186-F	0.901909	0.975465	2.03326e-20	1.89534
chr2R	13738979	13739089	612	olf186-F	0.982373	1.00254	3.3245e-31	2.12242
chr2R	13756746	13756882	-4569	elk	0.639521	0.919882	6.81819e-23	1.92585
chr2R	13761355	13761389	-62	elk	1	0.954867	2.78098e-05	1.67446
chr2R	14013217	14013341	0	stau	0.833377	1.05271	4.14535e-24	2.1286
chr2R	14015982	14016066	-0	Dip3	0.643156	0.904031	1.53937e-07	1.73178
chr2R	14028246	14028356	4	pAbp	0.592501	0.936628	0	2.38216
chr2R	14044362	14044512	0	lolal	0.846276	0.97495	2.81698e-35	1.96789
chr2R	14120143	14120233	-34	fj	0.883496	0.971368	4.6295e-07	1.54962
chr2R	14197144	14197270	-2056	Tango8	0.294062	0.845857	6.41841e-21	2.01173
chr2R	14242679	14242773	2027	sbb	0.971098	0.988631	4.04426e-17	1.92449
chr2R	14245076	14245220	-275	sbb	0.159555	0.901113	0	2.63961
chr2R	14275539	14275595	-29	IM3	0.399639	0.850105	1.46494e-06	1.65739
chr2R	14288146	14288208	-13	GstE3	0.982431	0.998799	1.11938e-26	2.08383
chr2R	14289387	14289459	1165	GstE3	0.968912	0.990662	6.7004e-17	1.98322
chr2R	14294269	14294411	-13	GstE7	0.920308	1.02383	2.5843e-08	1.64001
chr2R	14299499	14299555	-0	Dp1	0.670182	0.938712	1.94001e-31	2.19509
chr2R	14299605	14299703	-84	Dp1	0.670182	0.938712	1.94001e-31	2.19509
chr2R	14300155	14300307	-194	Dp1	0.568376	0.913716	2.33695e-18	1.8581
chr2R	14301046	14301124	544	Dp1	0.849614	0.961105	3.96523e-15	1.96124
chr2R	14327872	14327902	83	CG30118	0.0931363	0.786136	1.08348e-05	1.55723
chr2R	14328459	14328547	-0	slim	0.265544	0.865243	9.6253e-28	2.28061
chr2R	14330196	14330246	1726	slim	0.972039	1.00781	9.72532e-21	2.07674
chr2R	14385468	14385566	0	CG30116	0.668087	0.942676	1.14079e-31	2.17776
chr2R	14391007	14391085	-29	GstE11	0.963864	1.0088	9.86934e-39	2.29215
chr2R	14402135	14402187	6	CG43066	0.454664	0.884372	6.39932e-25	2.20239
chr2R	14402380	14402472	251	CG43066	0.454664	0.884372	6.39932e-25	2.20239
chr2R	14405607	14405743	3478	CG43066	0.275631	0.830168	6.515e-24	2.18927
chr2R	14416364	14416446	1427	CG10924	0.418233	0.874582	3.30243e-27	2.02351
chr2R	14499186	14499288	0	GEFmeso	0.276308	0.891404	1.4e-45	2.3339
chr2R	14540336	14540484	-57	SP2637	0.947269	0.991788	0	2.63212
chr2R	14560609	14560701	335	edl	0.558934	1.0791	1.63528e-22	1.98601
chr2R	14560942	14561074	0	edl	0.701943	1.05561	3.29758e-25	2.18421
chr2R	14575589	14575701	-0	Sik3	0.918304	0.975846	1.62219e-10	1.70995
chr2R	14576490	14576570	363	Sik3	0.877198	0.969583	9.02776e-11	1.60124
chr2R	14577447	14577545	1320	Sik3	0.849614	0.951219	1.48932e-08	1.7638
chr2R	14605493	14605605	-28	Hs3st-A	0.315108	0.899912	0	2.53783
chr2R	14642509	14642623	9	Cyp12b2	0.0908108	0.829129	6.716e-42	2.41697
chr2R	14648504	14648590	0	CG42351	0.982373	1.00465	4.72714e-08	1.69311
chr2R	14649226	14649282	-0	Mctp	0.217391	0.821476	4.16182e-10	1.82189
chr2R	14664389	14664413	64	CG15093	1	0.995061	5.86415e-06	1.62728
chr2R	14686848	14686924	-2667	MFS15	0.777437	1.07452	3.30646e-06	1.652
chr2R	14687946	14688086	1817	l(2)08717	0.912082	0.977813	4.90888e-35	2.38016
chr2R	14689860	14689988	0	l(2)08717	0.502123	0.923369	1.89069e-27	2.08498
chr2R	14690239	14690397	-335	l(2)08717	0.621798	0.953465	0	2.46433
chr2R	14693762	14693868	-2530	l(2)08717	0.750927	0.962397	1.01101e-40	2.14816
chr2R	14717108	14717208	0	CG15097	0.221115	0.849569	2.0375e-25	2.07192
chr2R	14722168	14722246	29	CG15098	0.93057	0.977943	6.87669e-21	2.04386
chr2R	14722787	14722829	-511	CG15098	0.93057	0.977943	6.87669e-21	2.04386
chr2R	14733787	14733869	254	CG15099	0.622567	0.921859	3.37187e-09	1.66365
chr2R	14745368	14745458	0	Jheh2	0.636473	1.19232	4.68721e-10	1.90076
chr2R	14765488	14765592	-306	sano	0.256116	0.860515	1.8752e-15	1.89569
chr2R	14765795	14765923	-0	sano	0.256116	0.860515	1.8752e-15	1.89569
chr2R	14858592	14858702	0	prod	0.842887	0.946742	0.000122967	1.46515
chr2R	14860623	14860715	191	Topors	0.374066	1.19808	4.71836e-07	1.60273
chr2R	15013391	15013519	1204	CG15117	0.263382	1.18299	2.6803e-16	1.98401
chr2R	15029121	15029165	-0	ena	0.939398	0.984434	4.13764e-28	2.19537
chr2R	15029422	15029586	272	ena	0.939398	0.984434	4.13764e-28	2.19537
chr2R	15029677	15029755	527	ena	0.939398	0.984434	4.13764e-28	2.19537
chr2R	15030594	15030656	989	CG15118	0.901909	0.962218	1.93327e-07	1.70509
chr2R	15042554	15042696	-4	ena	0.0329117	0.824605	1.3594e-32	2.16492
chr2R	15066121	15066227	-31	hppy	0.885876	0.977252	0	2.31232
chr2R	15066607	15066713	348	hppy	0.885876	0.977252	0	2.31232
chr2R	15116543	15116685	-0	cora	0.418233	0.929789	0	2.40566
chr2R	15117363	15117441	793	cora	0.663411	1.0676	9.54516e-20	1.864
chr2R	15118702	15118756	2132	cora	0.957863	0.989464	6.50233e-16	1.87919
chr2R	15118931	15118971	2361	cora	0.957863	0.989464	6.50233e-16	1.87919
chr2R	15141626	15141754	-936	CG33453	0.85852	0.963787	7.28643e-25	2.19099
chr2R	15156399	15156475	-1107	rib	0.794934	0.937882	1.14799e-07	1.69354
chr2R	15163034	15163124	-106	rib	0.491538	0.896993	2.21184e-24	2.21015
chr2R	15177734	15177820	127	FK506-bp2	0.231409	0.823688	7.48788e-13	1.80058
chr2R	15180653	15180755	619	Tab2	0.854338	1.02909	7.24061e-35	2.15046
chr2R	15212978	15213064	0	Rgk1	0.18998	0.80503	7.13429e-06	1.64517
chr2R	15243977	15244147	0	Rgk1	0.271867	0.850609	3.23145e-27	2.11674
chr2R	15244411	15244555	-381	Rgk1	0.271867	0.850609	3.23145e-27	2.11674
chr2R	15245711	15245757	-63	CG11961	0.827144	0.963826	0	2.48205
chr2R	15282576	15282670	766	SdhA	0.583405	0.906219	2.23213e-13	1.84201
chr2R	15306387	15306447	-4392	snoRNA:hts-a	0.816259	0.943717	1.28081e-06	1.68959
chr2R	15311620	15311808	-21	hts	0.0645171	0.850162	1.05156e-33	1.99955
chr2R	15312401	15312579	-0	CalpA	0.719171	0.944617	1.21804e-18	1.86443
chr2R	15329811	15329845	-786	snoRNA:Psi28S-2444	0.857783	0.958636	5.91026e-06	1.59527
chr2R	15337231	15337359	-155	betaTub56D	0.433562	0.912617	0	2.24755
chr2R	15338256	15338302	819	betaTub56D	0.896764	1.02504	1.22963e-19	1.94172
chr2R	15339021	15339093	28	betaTub56D	0.379726	0.873531	1.97759e-21	2.41525
chr2R	15344480	15344648	805	par-1	0.74134	0.961515	0	2.44765
chr2R	15349051	15349111	-895	par-1	0.89191	0.970157	6.34129e-18	1.95451
chr2R	15349695	15349779	-227	par-1	0.89191	0.970157	6.34129e-18	1.95451
chr2R	15349984	15350032	-0	par-1	0.383109	0.896509	3.84835e-25	2.08436
chr2R	15350877	15351007	492	par-1	0.813246	0.953112	1.6138e-18	2.00931
chr2R	15354760	15354910	-60	par-1	0.817573	1.02934	0	2.33701
chr2R	15355761	15355855	790	par-1	0.656313	0.965106	0	2.39033
chr2R	15518146	15518308	-1	sm	0.963864	0.994444	0	2.59176
chr2R	15518877	15518983	-732	sm	0.963864	0.994444	0	2.59176
chr2R	15519407	15519549	-1262	sm	0.381472	0.920307	0	2.34411
chr2R	15557283	15557323	32	hrg	0.636473	0.907538	7.00171e-16	2.02347
chr2R	15557339	15557451	0	hrg	0.636473	0.907538	7.00171e-16	2.02347
chr2R	15579523	15579637	1173	CG15126	0.700041	0.918355	2.33218e-09	1.76727
chr2R	15713154	15713228	-1181	Toll-7	0.26925	0.888832	0	2.64628
chr2R	15713914	15714058	-351	Toll-7	0.374066	0.907873	1.14795e-29	2.24542
chr2R	15894852	15894920	-2360	CG16898	0.205106	0.805231	7.84576e-16	1.92697
chr2R	15993943	15994051	-4964	18w	0.865385	1.02237	0	2.79799
chr2R	15998663	15998831	-184	18w	0.332364	0.929088	0	2.45236
chr2R	16161904	16161996	33	CG10444	0.788147	0.944975	0.0075849	1.39969
chr2R	16201013	16201101	26	CG13868	0.833377	0.96369	4.47804e-18	2.01755
chr2R	16207578	16207722	-279	CG8920	0.0355374	0.871425	0	2.53874
chr2R	16207946	16208082	-0	CG8920	0.0954638	0.831675	1.6787e-29	1.96144
chr2R	16214996	16215136	224	CG8929	0.558902	0.932899	0	2.20758
chr2R	16311300	16311426	-413	CG12484	0.461952	0.898676	2.50623e-23	2.23438
chr2R	16311627	16311761	-78	CG12484	0.461952	0.898676	2.50623e-23	2.23438
chr2R	16419041	16419165	-1713	CG30154	0.500967	1.10954	1.84751e-22	2.00246
chr2R	16421881	16421981	-35	CG18067	0.388114	0.850329	2.47191e-11	1.94318
chr2R	16469549	16469689	0	qsm	0.915353	1.01825	2.33849e-37	2.42024
chr2R	16470122	16470304	-489	qsm	0.688891	1.05909	1.98904e-32	2.34531
chr2R	16475544	16475610	488	bl	0.974871	0.994612	4.26918e-40	2.25072
chr2R	16475921	16476043	865	bl	1	0.985255	1.50808e-09	1.81185
chr2R	16505650	16505740	0	Hil	0.175235	0.866147	1.4e-45	2.37595
chr2R	16553118	16553218	0	Fem-1	0.658835	0.914592	1.23432e-13	1.88067
chr2R	16554636	16554668	79	Fem-1	0.0722219	0.807662	9.04119e-20	2.00957
chr2R	16555417	16555449	-669	Fem-1	0.987652	0.998508	8.16457e-11	1.87399
chr2R	16719370	16719466	452	sktl	0.86936	0.966656	1.21682e-12	1.88895
chr2R	16719898	16719930	0	sktl	0.86936	0.966656	1.21682e-12	1.88895
chr2R	16723464	16723586	0	insc	0.822198	1.02963	2.8e-45	2.31883
chr2R	16723783	16723911	-214	insc	0.822198	1.02963	2.8e-45	2.31883
chr2R	16771978	16772058	4543	CG9236	1	0.905472	0.00270902	1.44777
chr2R	16791098	16791222	-198	otp	0.67879	0.929146	4.16256e-24	2.05362
chr2R	16801502	16801650	-2634	Rx	0.358302	0.881891	1.85648e-33	2.34759
chr2R	16801764	16801888	-2396	Rx	0.358302	0.881891	1.85648e-33	2.34759
chr2R	16804070	16804162	-122	Rx	1	1.09242	0.000726354	1.593
chr2R	16848674	16848742	-260	hbn	0.623376	0.903691	3.77202e-12	1.94257
chr2R	16885560	16885736	1414	CG10543	0.889548	0.978067	0	2.3597
chr2R	16886194	16886338	-1641	CG10543	0.855496	1.04231	1.02849e-24	2.02528
chr2R	16887688	16887804	-175	CG10543	0.983823	1.00114	0	2.14933
chr2R	16888120	16888248	140	CG10543	0.912082	0.970952	6.04915e-14	1.74118
chr2R	16935296	16935392	9271	shg	0.555586	0.887098	0.000648473	1.43305
chr2R	16944230	16944350	313	shg	0.543414	0.921424	3.4374e-41	2.43201
chr2R	16944392	16944500	163	shg	0.543414	0.921424	3.4374e-41	2.43201
chr2R	16944566	16944662	1	shg	0.543414	0.921424	3.4374e-41	2.43201
chr2R	16944674	16944774	-10	shg	0.543414	0.921424	3.4374e-41	2.43201
chr2R	16960274	16960374	0	CG10527	0.390925	0.901973	9.74739e-34	2.00082
chr2R	16963490	16963574	320	Treh	0.929603	0.986213	0	2.2537
chr2R	16964240	16964328	-16	Treh	0.271867	0.863572	1.40938e-23	2.14772
chr2R	16989188	16989260	-174	king-tubby	0.838806	0.96223	1.05555e-33	2.43617
chr2R	17015412	17015548	-347	CG4050	0.00222383	0.814025	0	2.40694
chr2R	17047474	17047550	355	CG30389	0.854338	0.958898	3.56968e-11	1.74928
chr2R	17062636	17062752	-67	Pu	0.572443	0.932211	9.95764e-38	2.229
chr2R	17066498	17066638	-0	Pu	0.522405	0.935701	0	2.56372
chr2R	17087382	17087478	-509	Glycogenin	0.943651	0.98602	3.79493e-40	2.2249
chr2R	17087886	17087958	-29	Glycogenin	0.943651	0.98602	3.79493e-40	2.2249
chr2R	17088596	17088716	608	Glycogenin	0.733353	0.939175	2.34728e-24	2.07585
chr2R	17090260	17090340	2272	Glycogenin	0.462728	0.867574	2.83887e-15	2.04766
chr2R	17136574	17136622	1839	ASPP	1	1.28306	1.22876e-12	1.99842
chr2R	17138422	17138586	0	ASPP	0.502123	0.941362	0	2.59966
chr2R	17181214	17181270	-3	RpL29	0.75117	1.06149	3.67973e-07	1.66182
chr2R	17210900	17211060	-0	dom	0.958238	1.01186	1.68543e-16	1.93575
chr2R	17211368	17211456	404	dom	0.958238	1.01186	1.68543e-16	1.93575
chr2R	17250166	17250278	-11817	CG17974	0.712649	0.929761	6.28536e-19	1.97459
chr2R	17266854	17266962	4	cv-2	0.0329117	0.810655	5.46766e-19	2.10675
chr2R	17304510	17304582	0	Sdc	0.726208	0.920004	8.38517e-12	2.02238
chr2R	17368326	17368446	233	Sdc	0.712649	0.944323	0	2.59142
chr2R	17384744	17384932	-31	Fkbp13	0.779271	0.964093	0	2.52984
chr2R	17384948	17385052	-235	Fkbp13	0.706179	0.947382	0	2.50704
chr2R	17389358	17389534	-67	MESK2	0.688141	1.06999	2.96961e-32	2.09786
chr2R	17390156	17390240	554	MESK2	0.833377	1.039	4.24933e-39	2.40858
chr2R	17390588	17390648	986	MESK2	0.833377	1.039	4.24933e-39	2.40858
chr2R	17409862	17409934	-509	CG30289	0.855496	1.04266	5.46321e-15	1.94287
chr2R	17428672	17428780	-594	CG30283	0.755242	1.06689	1.03537e-14	2.00777
chr2R	17433134	17433146	-1927	Egfr	0.720331	0.95357	2.192e-42	2.34912
chr2R	17433936	17434124	-949	Egfr	0.719171	1.03834	0	2.5945
chr2R	17437876	17437940	2802	Egfr	0.804695	0.953578	1.05767e-09	1.75984
chr2R	17440262	17440398	5188	Egfr	0.695771	0.921059	3.6044e-24	2.00583
chr2R	17494432	17494576	0	CG10433	0.695222	0.956075	0	2.36346
chr2R	17500502	17500606	0	CG15673	0.528208	0.910222	3.87609e-16	1.93854
chr2R	17511738	17511778	168	PTP-ER	1	0.79608	1.21893e-05	1.55525
chr2R	17511942	17512010	0	PTP-ER	1	0.812279	0.0185475	1.3406
chr2R	17522126	17522282	-0	CG10321	0.623139	0.898773	8.63532e-10	1.708
chr2R	17522582	17522726	409	CG10321	0.623139	0.898773	8.63532e-10	1.708
chr2R	17534070	17534178	388	CG10082	0.982431	0.998541	1.538e-41	2.43053
chr2R	17549670	17549738	10	pirk	0.472222	0.881071	6.45729e-07	1.58942
chr2R	17575920	17576048	0	CG30285	0.465296	0.893679	1.19152e-14	1.82979
chr2R	17578606	17578662	0	Tim10	0.930758	1.02573	2.56543e-08	1.6734
chr2R	17588848	17588888	1524	HmgZ	0.719171	0.924789	4.23511e-13	1.77024
chr2R	17590316	17590352	60	HmgZ	0.380932	0.889946	5.77e-43	2.14461
chr2R	17591018	17591058	-605	HmgZ	0.839361	0.958943	2.00157e-33	2.15893
chr2R	17591914	17591946	46	HmgZ	0.839361	0.958943	2.00157e-33	2.15893
chr2R	17592300	17592388	-307	HmgZ	0.538302	0.906511	2.19449e-32	2.05177
chr2R	17596994	17597114	1999	CG30403	0.568376	0.903988	5.35528e-13	1.78359
chr2R	17600660	17600816	-19	HmgD	0.168418	0.878154	0	2.703
chr2R	17602202	17602342	1366	HmgD	0.785152	0.940487	1.71748e-10	1.75451
chr2R	17608040	17608156	23	LBR	0.266336	0.817916	1.29612e-06	1.60543
chr2R	17759174	17759238	-296	Fili	0.479672	0.888457	7.06813e-10	1.82072
chr2R	17759488	17759512	-22	Fili	0.479672	0.888457	7.06813e-10	1.82072
chr2R	17926982	17927086	0	CG34370	0.42993	0.896833	2.13921e-25	2.24383
chr2R	17948444	17948532	-0	Snp	0.93735	1.01909	9.22698e-09	1.75415
chr2R	17963424	17963516	-30	GlcT-1	0.689569	0.909268	9.96459e-08	1.68186
chr2R	17967772	17967920	-27	synj	0.7852	0.956301	2.80226e-25	2.11123
chr2R	17986850	17986974	64	CG11073	0.579353	1.09507	1.25037e-21	2.22434
chr2R	18003772	18003888	0	Vrp1	0.806345	0.955369	2.56141e-17	2.11005
chr2R	18010066	18010174	-13	Vrp1	0.712649	0.912751	1.46214e-06	1.71173
chr2R	18024340	18024452	-41	a	0.487071	0.924529	0	2.72259
chr2R	18067116	18067196	-2	CG11275	0.878002	1.02497	5.01001e-33	2.24434
chr2R	18100500	18100632	154	ari-2	0.584466	0.92584	7.82973e-25	1.97112
chr2R	18129650	18129774	-1693	dve	0.970169	0.994093	5.1688e-40	2.42827
chr2R	18130606	18130714	-753	dve	0.405205	0.909513	0	2.34779
chr2R	18131264	18131372	-95	dve	0.162915	0.861389	3.54765e-34	2.16498
chr2R	18158164	18158316	-108	dve	0.0225486	0.823768	0	2.59503
chr2R	18199404	18199540	0	wdp	0.758149	0.958912	1.34422e-37	2.32594
chr2R	18205174	18205226	-0	Gp150	0.54242	0.9204	1.16356e-29	2.12923
chr2R	18205538	18205642	354	Gp150	0.54242	0.9204	1.16356e-29	2.12923
chr2R	18242090	18242194	14	Liprin-gamma	0.671786	0.936089	6.04416e-28	2.25991
chr2R	18260688	18260848	-78	Liprin-gamma	0.951175	1.00772	0	2.68799
chr2R	18270434	18270590	-50	CG13506	0.825053	0.977879	0	2.48431
chr2R	18291048	18291144	-533	CG6044	0.745693	0.94539	1.54277e-18	1.9649
chr2R	18401580	18401700	0	px	0.732588	0.954478	0	2.46463
chr2R	18401902	18402054	-298	px	0.45514	0.903414	5.32892e-30	2.17302
chr2R	18407564	18407652	-5960	px	0.262446	0.827986	1.0551e-12	1.85398
chr2R	18407958	18407990	-6354	px	0.262446	0.827986	1.0551e-12	1.85398
chr2R	18408814	18408922	-7210	px	0.193009	0.825236	5.10456e-21	2.13409
chr2R	18457294	18457414	7482	CG11362	0.806465	0.975675	0	2.61977
chr2R	18457822	18457930	8010	CG11362	0.806465	0.975675	0	2.61977
chr2R	18480402	18480498	0	dnr1	0.790274	0.961054	0	2.71452
chr2R	18493570	18493618	-7	RpS16	0.803565	1.05164	3.00802e-07	1.62984
chr2R	18501784	18501856	-0	CG33143	0.587186	0.896844	6.07673e-06	1.63285
chr2R	18533766	18533826	24	CG2852	0.79301	0.947232	2.15476e-07	1.70166
chr2R	18556818	18556934	-26	CG13516	0.978792	1.00476	1.69681e-17	2.07208
chr2R	18564220	18564268	5963	RYBP	1	1.16177	1.45741e-24	1.98414
chr2R	18565636	18565756	7379	RYBP	0.472222	0.902095	0	2.40732
chr2R	18565948	18566128	7691	RYBP	0.591791	0.944537	0	2.46198
chr2R	18566108	18566208	7851	RYBP	0.591791	0.944537	0	2.46198
chr2R	18573368	18573452	3025	ppa	0.462579	1.08187	0	2.31084
chr2R	18573648	18573712	2765	ppa	0.462579	1.08187	0	2.31084
chr2R	18574276	18574336	2141	ppa	0.429718	0.89119	1.40828e-29	1.97488
chr2R	18574508	18574564	1913	ppa	0.429718	0.89119	1.40828e-29	1.97488
chr2R	18576410	18576538	0	ppa	0.537429	0.938468	0	2.85154
chr2R	18588108	18588252	214	robo	0.943625	0.981485	2.41078e-23	2.22769
chr2R	18616738	18616874	0	jbug	0.572443	0.953145	0	2.69764
chr2R	18624496	18624640	0	jbug	0.509555	0.914496	2.06145e-30	2.20389
chr2R	18627830	18627862	101	jbug	0.307153	0.853351	6.45788e-20	2.06541
chr2R	18685768	18685908	0	CG42260	0.972962	0.992329	3.37892e-23	2.09535
chr2R	18686376	18686564	-0	blw	0.865639	1.03488	1.58894e-15	1.79547
chr2R	18741828	18741856	-41	RpL23	0.470543	0.867059	8.76079e-14	1.98171
chr2R	18774008	18774084	-0	asrij	1	0.913459	2.75837e-06	1.5753
chr2R	18781862	18781974	-4	CG3700	0.971566	0.992545	7.67795e-24	2.25356
chr2R	18783660	18783732	-0	nahoda	0.304817	0.880007	5.62222e-36	2.38568
chr2R	18813964	18814052	-23	CG42678	0.62264	0.909364	5.31801e-09	1.76178
chr2R	18821774	18821922	-174	CG3788	0.483136	0.928314	0	2.27195
chr2R	18824212	18824376	0	CG3800	0.590667	1.10786	1.53505e-15	1.90054
chr2R	18825228	18825288	-0	CG9849	0.788947	0.932954	7.14137e-10	1.78149
chr2R	18930420	18930516	0	CG42741	0.645599	1.08704	2.40223e-12	1.85562
chr2R	19091446	19091518	0	CG34371	0.424632	0.888206	2.38254e-06	1.63388
chr2R	19270862	19270962	0	CG13551	0.943625	0.980808	3.0669e-17	2.2232
chr2R	19282848	19282936	0	CG3530	0.488045	0.873867	0.000591568	1.48182
chr2R	19306978	19307102	104	CG9812	0.668462	0.907723	4.41132e-14	2.1052
chr2R	19313540	19313684	-120	CG9815	0.39509	0.90869	6.30269e-36	2.11398
chr2R	19313950	19314022	-530	CG9815	1	0.911885	8.29113e-10	1.83676
chr2R	19319618	19319670	-6198	CG9815	0.716301	0.9198	7.41318e-05	1.49293
chr2R	19331570	19331590	-69	CG43795	0.738658	0.924902	4.18396e-06	1.69364
chr2R	19435472	19435528	0	wmd	0.711798	0.923377	6.85816e-08	1.66337
chr2R	19439060	19439192	-82	pita	0.400933	0.850593	2.17348e-11	1.85227
chr2R	19460734	19460862	-7750	apt	0.719171	0.934682	3.5993e-29	2.21247
chr2R	19468228	19468396	-216	apt	0.318608	0.923024	0	2.49823
chr2R	19519802	19519918	-216	retn	1	0.884605	1.06148e-14	2.05729
chr2R	19546646	19546758	-64	Pde8	0.854338	0.976761	0	2.55894
chr2R	19546926	19546982	-45	Pde8	0.854338	0.976761	0	2.55894
chr2R	19554386	19554550	-107	Pde8	0.626255	0.9608	0	2.78824
chr2R	19570868	19570920	-0	St3	0.957783	0.985268	2.41114e-05	1.58329
chr2R	19585270	19585438	-72	CG30183	0.384498	0.867421	1.30787e-25	2.0974
chr2R	19683980	19684060	1854	CG9850	1	1.21589	0.000245861	1.62366
chr2R	19706948	19706980	-912	CG5549	1	0.990989	9.14422e-20	2.37303
chr2R	19707680	19707812	-80	CG5549	0.522405	0.897694	4.23487e-20	1.98902
chr2R	19757786	19757898	-0	ken	0.900147	1.0197	0	2.57481
chr2R	19797812	19797932	-116	kcc	0.294062	0.850006	8.10108e-26	2.05992
chr2R	19865976	19866160	-583	Sox14	0.779413	0.960368	0	2.37741
chr2R	19882504	19882600	0	CG3860	0.0548622	0.740414	7.29014e-10	1.71341
chr2R	19914088	19914168	32	PebIII	0.767378	0.935317	1.24275e-13	1.85093
chr2R	19921366	19921482	0	Chi	0.730494	0.930506	8.74144e-14	1.7664
chr2R	19934256	19934360	0	tsr	0.75584	0.940683	2.14346e-14	1.86457
chr2R	19945294	19945386	-0	eIF-5A	0.719171	1.08457	9.34966e-29	2.15251
chr2R	19947854	19947946	-0	RpL12	1	1.00401	7.0764e-07	1.6905
chr2R	19956434	19956510	1	CG3209	0.727508	1.082	1.59555e-15	1.87579
chr2R	20001780	20001844	0	CG4049	1	1.18392	1.07938e-07	1.71363
chr2R	20004146	20004258	-36	CG3257	1	0.958218	4.71562e-10	1.85323
chr2R	20018996	20019104	257	tamo	0.810146	0.954891	2.93231e-17	1.99048
chr2R	20021026	20021190	0	tamo	0.991385	1.00083	3.26887e-18	2.07356
chr2R	20034298	20034414	-92	Dat	0.509555	0.905688	5.9156e-16	1.99202
chr2R	20049520	20049600	-412	CG3328	0.912082	0.981143	7.82817e-30	2.17682
chr2R	20049906	20050062	-0	CG3328	0.621908	0.932087	1.87222e-27	2.17529
chr2R	20117284	20117360	0	CG30419	0.692699	0.921276	4.60757e-14	1.93367
chr2R	20145494	20145550	-1	CG3376	0.854338	0.955135	1.57281e-06	1.64332
chr2R	20163218	20163298	-0	nvy	0.491538	0.878324	2.08153e-11	1.84628
chr2R	20181530	20181602	-18	CG3394	0.407583	0.923494	0	2.52276
chr2R	20230246	20230346	-42	bs	0.858689	1.02949	1.13474e-32	2.10511
chr2R	20257212	20257372	-7981	CG13578	0.956256	0.991559	0	2.31341
chr2R	20276976	20277156	78	mAcR-60C	0.556699	0.941225	0	2.31166
chr2R	20277754	20277902	-519	mAcR-60C	0.556699	0.941225	0	2.31166
chr2R	20289400	20289496	410	slik	0.871582	1.03087	7.23238e-18	1.79811
chr2R	20290152	20290252	0	slik	0.186752	0.834803	4.28103e-18	1.88804
chr2R	20413248	20413368	-355	Brca2	0.347399	0.88896	1.26682e-15	1.78382
chr2R	20413564	20413684	-39	Brca2	0.347399	0.88896	1.26682e-15	1.78382
chr2R	20468614	20468718	-53	pio	0.903347	1.02019	1.37916e-26	2.22104
chr2R	20487424	20487488	-0	CG3548	0.454773	0.895345	2.10729e-07	1.51951
chr2R	20494532	20494700	0	CG4707	0.83418	0.947907	1.79073e-13	1.77761
chr2R	20518506	20518590	-0	Cyp9c1	0.882159	1.02972	3.80484e-24	2.17185
chr2R	20572630	20572742	-17	Mmp1	0.0828995	0.797453	1.91574e-30	2.23998
chr2R	20600390	20600494	-18481	ST6Gal	0.509555	0.93048	0	2.46142
chr2R	20615208	20615308	8871	CG33988	0.114398	0.787527	5.84995e-20	2.24184
chr2R	20624154	20624270	0	CG33988	0.276308	0.825035	6.30324e-22	2.10619
chr2R	20626846	20626966	-2666	CG33988	1	1.03473	6.26709e-06	1.63762
chr2R	20631356	20631400	21	CG30421	0.294062	0.874634	3.90054e-17	1.86432
chr2R	20631684	20631812	349	CG30421	0.294062	0.874634	3.90054e-17	1.86432
chr2R	20635458	20635554	4123	CG30421	1	1.01129	1.25238e-08	1.62003
chr2R	20637222	20637326	5887	CG30421	0.968165	1.01	7.53449e-10	1.68519
chr2R	20637448	20637568	6113	CG30421	0.968165	1.01	7.53449e-10	1.68519
chr2R	20655650	20655814	0	GstE12	0.505271	0.949557	0	2.61372
chr2R	20680890	20681062	1918	ETH	0.770188	1.03185	0	2.60067
chr2R	20701230	20701374	-978	Dll	0.6203	0.94691	0	2.33406
chr2R	20702034	20702162	-190	Dll	0.184682	0.820702	1.10606e-40	2.27336
chr2R	20764032	20764152	-61	Atf-2	0.837642	0.955451	1.13061e-12	1.88408
chr2R	20779010	20779050	-112	NaCP60E	0.228565	0.826924	2.10682e-13	1.85518
chr2R	20791352	20791456	0	RpL41	0.380812	0.8865	4.05725e-15	1.85047
chr2R	20815672	20815752	45	pain	0.85397	0.958792	4.59529e-10	1.80976
chr2R	20827938	20828070	0	CG2811	1	1.04721	8.48405e-08	1.6544
chr2R	20830588	20830704	-956	Tina-1	0.689569	0.936183	0	2.21723
chr2R	20850902	20850998	-148	CG2765	0.230165	0.812009	9.83124e-14	1.75547
chr2R	20851842	20851858	747	CG2765	0.732986	0.941304	4.88383e-34	2.01814
chr2R	20852540	20852560	45	CG2765	0.796556	0.960674	3.7712e-40	2.15506
chr2R	20870704	20870800	0	emp	0.963918	0.988928	1.35515e-17	1.87905
chr2R	20873522	20873610	44	CG3829	0.549657	0.878097	0.000414537	1.44319
chr2R	20874384	20874528	906	CG3829	0.818661	0.967237	6.81503e-29	1.98479
chr2R	20898184	20898348	382	zip	0.716486	0.948613	1.9733e-26	1.95407
chr2R	20899554	20899598	-0	uzip	0.952966	0.989071	1.08327e-19	1.9651
chr2R	20919758	20919886	-16	Nplp1	0.506466	0.907779	1.74335e-30	2.20408
chr2R	20949224	20949364	-137	gsb	0.505271	0.877682	3.09652e-11	1.89795
chr2R	20964156	20964240	7602	gol	0.369615	0.828329	0.00287292	1.40085
chr2R	20971844	20971940	-1	gol	0.0935803	0.818663	1.86791e-15	2.00217
chr3L	40301	40450	14300	CG43149	0.644008	0.933823	3.26347e-34	2.20102
chr3L	128410	128568	-881	Pdk1	0.558135	0.915003	1.46756e-28	2.16984
chr3L	129290	129453	-0	Pdk1	0.806569	0.970394	0	2.34679
chr3L	131400	131576	-235	Pdk1	0.759174	1.027	0	2.66176
chr3L	131706	131820	-0	Pdk1	0.759174	1.027	0	2.66176
chr3L	132386	132490	-242	Pdk1	0.96706	0.990321	8.35036e-21	1.95787
chr3L	140889	141036	-53	Pdk1	0.440613	1.13232	5.0908e-21	2.08333
chr3L	160746	160801	-2	p130CAS	0.885137	0.966842	0.000564066	1.49698
chr3L	160803	160840	0	p130CAS	0.885137	0.966842	0.000564066	1.49698
chr3L	178538	178687	0	Vdup1	0.709891	0.946251	1.92e-43	2.59205
chr3L	180136	180259	-32	CG13875	0.819623	1.03587	1.61362e-15	1.91009
chr3L	199329	199414	347	rno	0.848421	0.962625	3.10664e-29	1.98161
chr3L	224062	224177	-993	pyx	0.314989	0.900694	1.9e-41	2.33444
chr3L	224646	224742	-1577	pyx	0.314989	0.900694	1.9e-41	2.33444
chr3L	246790	246888	23	E(bx)	0.607857	1.11558	4.81019e-08	1.64193
chr3L	246896	246960	0	E(bx)	0.607857	1.11558	4.81019e-08	1.64193
chr3L	264205	264287	92	Tudor-SN	0.915353	1.02302	2.91146e-11	1.84157
chr3L	267645	267734	-29	miple	0.0427479	0.776055	4.64111e-25	2.3149
chr3L	271541	271656	-0	miple2	0.861997	1.03353	7.68358e-28	2.12048
chr3L	277298	277387	-49	RhoGEF3	0.575809	0.913712	2.12369e-12	1.77591
chr3L	311633	311682	0	fwd	0.75117	0.93343	1.53629e-06	1.6038
chr3L	319831	319913	0	fwd	0.520758	0.925073	4.7495e-22	1.96384
chr3L	341390	341433	-2	mthl10	0.719217	0.927815	8.06139e-06	1.52846
chr3L	378046	378218	-730	trh	0.972962	1.00693	0	2.39261
chr3L	441037	441135	0	klar	0.94274	1.01319	1.69439e-35	2.20178
chr3L	490713	490814	0	klar	0.615836	0.915397	1.53861e-12	2.00153
chr3L	540677	540855	-0	CG17180	0.899981	0.977673	9.48624e-31	2.01003
chr3L	543066	543150	6	hipk	0.595293	0.950076	0	2.45996
chr3L	543370	543515	310	hipk	0.595293	0.950076	0	2.45996
chr3L	544221	544403	1161	hipk	0.266336	0.874142	2.22932e-38	2.29139
chr3L	546002	546042	-16	hipk	0.539082	0.90848	1.52721e-26	2.19874
chr3L	593254	593379	8	MED14	1	1.07793	3.92836e-06	1.57305
chr3L	603896	603957	43	CG13893	0.307006	0.888454	3.69479e-37	2.24043
chr3L	616523	616615	30	CG42719	0.827954	0.970228	0	2.56594
chr3L	616856	616929	-210	CG42719	0.827954	0.970228	0	2.56594
chr3L	626822	626884	-4506	CG43337	0.750927	0.935024	1.79838e-09	1.84108
chr3L	630008	630169	-7692	CG43337	0.572443	0.919203	7.54537e-23	1.87611
chr3L	648709	648804	-0	Gale	0.259084	0.880642	7.35943e-32	2.30589
chr3L	673416	673511	6814	CG17129	0.750824	1.0647	0.000104999	1.53479
chr3L	682073	682108	-12	CG3386	0.93057	1.02059	4.62827e-19	2.07152
chr3L	682310	682398	0	CG3386	0.93057	1.02059	4.62827e-19	2.07152
chr3L	685248	685416	132	ebd1	0.471022	0.925841	0	2.41242
chr3L	685510	685666	0	ebd1	0.471022	0.925841	0	2.41242
chr3L	707865	707973	231	CG13895	0.970169	1.00845	2.40547e-21	2.16662
chr3L	708147	708283	0	CG13895	0.964382	0.992413	4.648e-42	2.31897
chr3L	739025	739211	137	CG13897	0.00141022	0.815719	0	2.3084
chr3L	739140	739273	75	CG13897	0.00141022	0.815719	0	2.3084
chr3L	739427	739557	-78	CG13897	0.00141022	0.815719	0	2.3084
chr3L	748539	748707	-692	emc	0.850993	0.970527	1.87038e-40	2.32533
chr3L	749272	749420	-0	emc	0.537777	0.933636	0	2.58371
chr3L	769285	769413	-13796	CG13897	0.387045	0.884648	2.03596e-29	2.09884
chr3L	775052	775150	-19563	CG13897	1	0.810616	0.000910258	1.58413
chr3L	809397	809505	-5346	CG13898	0.833377	0.952912	5.18575e-16	2.07832
chr3L	857180	857228	19	dpr20	0.49628	0.882849	1.32696e-07	1.77635
chr3L	872006	872145	107	CG32479	0.745813	0.942985	6.45628e-09	1.59522
chr3L	880992	881142	870	CG13907	0.606291	0.952776	0	2.43917
chr3L	881919	882083	0	CG13907	0.819033	1.02556	0	2.55128
chr3L	895747	895907	-43	CG34056	0.738658	0.928792	2.56582e-20	2.08002
chr3L	913973	914064	-9	Glut1	0.490064	0.895701	1.62469e-28	2.48616
chr3L	959402	959421	-238	Glut1	0.875322	1.01916	0	2.49645
chr3L	959590	959642	-17	Glut1	0.875322	1.01916	0	2.49645
chr3L	959946	959987	286	Glut1	0.875322	1.01916	0	2.49645
chr3L	1000691	1000756	-124	trio	0.587693	0.885649	1.42635e-05	1.60701
chr3L	1008130	1008157	-355	trio	0.735136	1.08714	0.000495303	1.44653
chr3L	1034919	1034987	-197	CG9205	0.399468	0.857676	5.03377e-16	1.99379
chr3L	1098762	1098849	2239	bab1	0.658303	0.938994	5.91528e-20	2.18587
chr3L	1102461	1102610	-1372	bab1	0.295232	0.909669	0	2.67392
chr3L	1177267	1177372	0	bab2	0.0276777	0.827971	0	2.65693
chr3L	1178166	1178334	-890	bab2	0.16621	0.872302	7.39406e-37	2.28273
chr3L	1196086	1196215	-101	Aplip1	0.215564	0.82928	1.10167e-13	1.87756
chr3L	1208259	1208381	-38	mwh	0.570815	0.92286	2.55202e-13	1.85683
chr3L	1256342	1256455	-0	CG9134	0.572443	0.922438	2.91069e-21	2.07215
chr3L	1275267	1275299	-656	CG32333	0.565202	0.924179	2.24294e-27	2.29264
chr3L	1275806	1275937	-18	CG32333	0.565202	0.924179	2.24294e-27	2.29264
chr3L	1298657	1298716	-0	scf	0.577536	0.913647	5.03684e-07	1.55248
chr3L	1313490	1313680	-15	CG9153	0.618973	0.914507	6.68184e-21	1.81939
chr3L	1334783	1334924	-0	l(3)02640	0.974871	0.993507	2.70435e-17	2.04553
chr3L	1335387	1335521	-28	CG2211	0.719171	0.947756	1.08992e-26	2.2203
chr3L	1336202	1336289	-843	CG2211	0.373532	0.859915	2.8747e-12	1.82864
chr3L	1366960	1367041	-3586	ru	0.982431	1.004	5.33993e-08	1.69851
chr3L	1463710	1463826	-0	rho	0.0886895	0.836409	3.55495e-27	2.20725
chr3L	1489548	1489675	-1	stet	0.968912	0.992184	1.71544e-40	2.12091
chr3L	1517227	1517341	0	cue	0.160326	0.828713	3.55531e-18	1.91023
chr3L	1569175	1569191	-0	CG12004	0.645599	0.919498	9.54861e-09	1.69317
chr3L	1576602	1576672	-26	CG13917	0.436095	0.867277	1.36794e-08	1.75879
chr3L	1577537	1577651	838	CG13917	0.600294	1.10834	2.3389e-09	1.79861
chr3L	1586525	1586646	9826	CG13917	0.699957	1.03317	0	2.78124
chr3L	1626994	1627136	1240	CG13928	0.390758	0.865185	1.39314e-16	1.84137
chr3L	1628248	1628327	49	CG13928	0.75897	0.941069	9.62798e-23	2.07059
chr3L	1629181	1629268	32	GC	0.52899	0.878508	3.15713e-09	1.76376
chr3L	1637016	1637160	451	n-syb	0.379875	0.860207	8.97146e-17	2.00641
chr3L	1662123	1662152	2088	CG7971	1	1.0518	1.64685e-05	1.71468
chr3L	1664233	1664356	0	CG7971	0.0756057	0.795541	3.91998e-08	1.69724
chr3L	1668621	1668769	0	RpL23A	0.170684	0.806734	2.39461e-09	1.59268
chr3L	1731040	1731117	0	drpr	0.486078	0.88767	1.78254e-08	1.72887
chr3L	1746875	1746961	-0	CG13921	0.956419	1.01351	1.74984e-13	1.85959
chr3L	1748492	1748534	-297	CG13921	0.373036	0.86599	1.57734e-07	1.59487
chr3L	1755614	1755740	0	Cht2	0.540767	0.92561	2.20345e-19	1.94937
chr3L	1794439	1794553	774	dlt	0.538969	1.07036	4.2e-45	2.39053
chr3L	1794730	1794831	496	dlt	0.538969	1.07036	4.2e-45	2.39053
chr3L	1795250	1795282	45	dlt	0.837642	1.04065	6.82221e-08	1.60469
chr3L	1857141	1857177	-0	CG12024	1	0.825596	0.0530705	1.31759
chr3L	1861726	1861828	0	R	0.645599	0.938649	1.82746e-38	2.31531
chr3L	1862161	1862238	0	R	0.787344	0.94133	2.71406e-21	2.06296
chr3L	1865262	1865391	-38	CG12025	0.454664	0.868047	2.38507e-09	1.71237
chr3L	1882888	1882977	63	CG13937	0.809093	0.955971	3.73875e-36	2.34305
chr3L	1883305	1883397	-264	CG13937	0.271432	0.881737	5.18231e-39	2.39648
chr3L	1885475	1885571	-85	Tmhs	0.812341	0.948595	2.40675e-08	1.72537
chr3L	1967536	1967636	466	CG1927	0.790523	0.956504	7.0028e-18	1.97152
chr3L	1969933	1970068	10	CG1927	0.486337	0.902335	4.33845e-08	1.58327
chr3L	2150435	2150550	1149	zormin	0.854338	0.960408	1.1907e-19	2.0811
chr3L	2151692	2151744	0	zormin	0.507892	0.939591	0	2.43846
chr3L	2163781	2163863	0	CG15822	1	1.0479	0.000944523	1.51638
chr3L	2192132	2192278	0	CG5707	0.599909	0.921392	2.13677e-24	2.1214
chr3L	2228572	2228707	-938	osm-1	0.600427	0.926466	1.22649e-28	2.23032
chr3L	2229066	2229216	-429	osm-1	0.399277	0.884975	3.11783e-22	1.95866
chr3L	2255935	2256015	0	CG1275	0.0954638	0.786582	7.13221e-17	1.97073
chr3L	2262662	2262779	0	oxt	0.675973	1.11583	4.62213e-08	1.60407
chr3L	2282762	2282825	-57	DmsR-2	0.838609	1.05323	1.28529e-09	1.8917
chr3L	2411481	2411653	-434	CG42669	0.133222	0.814993	1.42979e-20	2.06793
chr3L	2411921	2412079	-8	CG42669	0.27041	0.842338	1.07707e-13	2.06433
chr3L	2428858	2428910	-392	CG42669	0.347399	0.831041	0.00283048	1.51574
chr3L	2466693	2466828	-74	CG33232	0.747718	0.951582	2.60713e-30	2.23347
chr3L	2478524	2478596	-47	CG33232	0.545847	0.87945	1.59964e-07	1.79027
chr3L	2488763	2488833	-0	CG1146	0.721599	0.91847	8.13892e-06	1.65997
chr3L	2490043	2490176	-43	CG1146	0.920308	0.984812	2.63e-43	2.31841
chr3L	2531401	2531517	-4428	CG32295	1	0.99698	8.43433e-11	1.84224
chr3L	2554280	2554365	0	Spn	0.957783	1.0151	1.48196e-11	1.8744
chr3L	2585898	2585994	259	msn	0.960798	1.01181	5.67089e-24	2.08089
chr3L	2586425	2586484	55	msn	0.728112	1.05083	3.1e-44	2.36473
chr3L	2587373	2587407	-48	RpL8	0.978162	0.992326	1.17493e-10	1.78144
chr3L	2589319	2589437	-0	dos	0.943625	1.0177	1.10973e-24	2.0204
chr3L	2589961	2590079	547	dos	0.398733	1.18727	7.55261e-17	1.98698
chr3L	2599264	2599311	-0	CG16985	0.774315	0.935246	1.33069e-14	1.94356
[truncated: 3,002 more rows]
