# Supplementary material for: Shifting transcriptional machinery is required for long-term memory maintenance and modification in Drosophila mushroom bodies
Source: Nat Commun. 2016 Nov 14;7:13471. doi: 10.1038/ncomms13471 (PMC5114576; doi:10.1038/ncomms13471)
Supplement: Supplementary Data 6 — Clustering the GO-tems [file ncomms13471-s7.xlsx]

## Sheet: Sheet1
Supplementary Data 6 clustering the GO-tems
CREB/CRTC-bound genes with increase in H3K9Ac
Enrichment Score: 2.5748890521284586
Term	PValue	Genes	Fold Enrichment
GO:0030182~neuron differentiation	9.47572e-05	h spen dlg1 gro Tm1 caps fra put Sema-2a dos 14-3-3zeta Sema-1b aop bun ey Amph Moe wts MEP-1 eya	2.75261
GO:0046530~photoreceptor cell differentiation	0.000411733	h dos 14-3-3zeta aop bun ey Amph wts Moe eya	4.39772
GO:0001745~compound eye morphogenesis	0.000448827	h sd dos 14-3-3zeta aop ey bun foxo Amph wts put nmo Moe eya	3.15228
GO:0001751~compound eye photoreceptor cell differentiation	0.000734753	h dos 14-3-3zeta aop bun Amph wts Moe eya	4.56412
GO:0048592~eye morphogenesis	0.000894022	h sd dos 14-3-3zeta aop ey bun foxo Amph wts put nmo Moe eya	2.92963
GO:0001754~eye photoreceptor cell differentiation	0.000982091	h dos 14-3-3zeta aop bun Amph wts Moe eya	4.36739
GO:0048749~compound eye development	0.00103167	h nmo put sd dos 14-3-3zeta aop bun ey Gp150 Amph foxo Moe wts eya	2.74143
GO:0001654~eye development	0.00210041	h nmo put sd dos 14-3-3zeta aop bun ey Gp150 Amph foxo Moe wts eya	2.54326
GO:0007423~sensory organ development	0.00563038	h spen nmo put sd dos 14-3-3zeta aop bun ey Gp150 foxo Amph Moe wts eya	2.19671
GO:0045165~cell fate commitment	0.0213113	h grh spen dlg1 dos 14-3-3zeta aop bun ey wts	2.42633
GO:0042461~photoreceptor cell development	0.0247688	dos aop Amph Moe eya	4.46752
GO:0042051~compound eye photoreceptor development	0.0664654	aop Amph Moe eya	4.24836
GO:0042462~eye photoreceptor cell development	0.0695024	aop Amph Moe eya	4.16969
CREB/CRTC-bound genes with decrease in H3K9Ac
Enrichment Score: 1.4374725425157129
Term	PValue	Genes	Fold Enrichment
GO:0051960~regulation of nervous system development	0.00891276	sdk Rab1 eff Fmr1 Nedd4 ed Rho1	3.88253
GO:0050767~regulation of neurogenesis	0.0105111	sdk Rab1 eff Fmr1 ed Rho1	4.47029
GO:0060284~regulation of cell development	0.0154749	sdk stau Rab1 Pka-C1 eff Fmr1 ed Rho1	3.04844
GO:0045596~negative regulation of cell differentiation	0.0165601	sdk usp Rab1 arm Fmr1 ed	3.99346
GO:0045664~regulation of neuron differentiation	0.0221238	sdk Rab1 eff Fmr1 Rho1	4.62206
GO:0050768~negative regulation of neurogenesis	0.0539682	Rab1 Fmr1 ed	7.88183
GO:0010721~negative regulation of cell development	0.0592002	Rab1 Fmr1 ed	7.48774
GO:0010975~regulation of neuron projection development	0.119361	Rab1 Fmr1 Rho1	4.99182
GO:0010769~regulation of cell morphogenesis involved in differentiation	0.119361	Rab1 Fmr1 Rho1	4.99182
GO:0031344~regulation of cell projection organization	0.174532	Rab1 Fmr1 Rho1	3.94091
CREB/CRTC-bound genes with increase in H4K16Ac
Enrichment Score: 1.9150473176587073
Term	PValue	Genes	Fold Enrichment
GO:0002009~morphogenesis of an epithelium	4.84235e-05	dco aop msn Krn flfl sqh Eip63E shn ed Rac2	5.68961
GO:0060429~epithelium development	6.79327e-05	dco aop msn Krn flfl sqh Eip63E shn ed Rac2	5.44749
GO:0048729~tissue morphogenesis	9.97393e-05	dco aop msn Krn flfl sqh Eip63E shn ed Rac2	5.18284
GO:0007391~dorsal closure	0.00077439	aop msn flfl shn ed Rac2	8.08523
GO:0001700~embryonic development via the syncytial blastoderm	0.00118988	aop msn flfl sqh Eip63E shn ed Rac2	4.78565
GO:0009792~embryonic development ending in birth or egg hatching	0.00154997	aop msn flfl sqh Eip63E shn ed Rac2	4.572
GO:0048598~embryonic morphogenesis	0.00163125	PhKgamma Pld aop msn flfl shn ed Rac2	4.53154
GO:0016331~morphogenesis of embryonic epithelium	0.00220029	aop msn flfl shn ed Rac2	6.40081
GO:0048749~compound eye development	0.00230263	klar dco toy aop bun Krn rux shn Rac2	3.74073
GO:0001654~eye development	0.00365842	klar dco toy aop bun Krn rux shn Rac2	3.47032
GO:0007423~sensory organ development	0.00380714	klar dco toy aop bun Krn rux shn ed Rac2	3.12234
GO:0000165~MAPKKK cascade	0.00457291	aop msn Krn Rac2	11.6378
GO:0007243~protein kinase cascade	0.0108336	aop msn Krn Rac2	8.53441
GO:0001745~compound eye morphogenesis	0.0120058	klar dco aop bun Krn shn Rac2	3.58445
GO:0042461~photoreceptor cell development	0.0123697	klar aop msn Rac2	8.12801
GO:0046530~photoreceptor cell differentiation	0.0165972	klar aop bun msn Rac2	5.00063
GO:0048592~eye morphogenesis	0.0167285	klar dco aop bun Krn shn Rac2	3.33127
GO:0060284~regulation of cell development	0.0179224	aop beta-Spec TER94 ed Rac2	4.88611
GO:0007254~JNK cascade	0.0206484	aop msn Rac2	13.243
GO:0031098~stress-activated protein kinase signaling pathway	0.0234186	aop msn Rac2	12.3887
GO:0051960~regulation of nervous system development	0.0316456	aop beta-Spec ed Rac2	5.68961
GO:0030182~neuron differentiation	0.0363445	klar aop bun msn beta-Spec fax Ptp99A Rac2	2.50398
GO:0033554~cellular response to stress	0.045888	aop msn Jafrac1 flfl Rac2	3.63682
GO:0048666~neuron development	0.049363	klar aop msn beta-Spec fax Ptp99A Rac2	2.58246
GO:0001751~compound eye photoreceptor cell differentiation	0.0534131	klar aop bun Rac2	4.61319
GO:0001754~eye photoreceptor cell differentiation	0.0594325	klar aop bun Rac2	4.41435
GO:0042051~compound eye photoreceptor development	0.0623598	klar aop Rac2	7.2462
GO:0042462~eye photoreceptor cell development	0.0644462	klar aop Rac2	7.11201
GO:0007242~intracellular signaling cascade	0.0771631	aop msn RhoL Krn flfl Rac2	2.58618
GO:0050767~regulation of neurogenesis	0.0935391	aop ed Rac2	5.73207
GO:0007167~enzyme linked receptor protein signaling pathway	0.100113	bun Krn shn ed	3.53148
GO:0007166~cell surface receptor linked signal transduction	0.535292	CkIIbeta dco bun Krn shn ed	1.22308
GO:0007389~pattern specification process	0.72274	bun Krn shn Rac2	1.0668
GO:0003002~regionalization	0.871645	bun shn Rac2	0.845922
CREB/CRTC-bound genes with decrease in H4K16Ac
Enrichment Score: 1.8884943542411137
Term	PValue	Genes	Fold Enrichment
GO:0016052~carbohydrate catabolic process	0.00140885	Idgf3 Oscillin Pgk Gapdh2 CG33090	9.96109
GO:0044275~cellular carbohydrate catabolic process	0.00332152	Oscillin Pgk Gapdh2 CG33090	12.969
GO:0006091~generation of precursor metabolites and energy	0.00879795	ND-51 Oscillin Pgk Gapdh2 Cyt-c-p CG5214	4.572
GO:0046365~monosaccharide catabolic process	0.0277298	Oscillin Pgk Gapdh2	11.2741
GO:0046164~alcohol catabolic process	0.0364127	Oscillin Pgk Gapdh2	9.72672
GO:0005996~monosaccharide metabolic process	0.112267	Oscillin Pgk Gapdh2	5.11405
