# Supplementary material for: Shifting transcriptional machinery is required for long-term memory maintenance and modification in Drosophila mushroom bodies
Source: Nat Commun. 2016 Nov 14;7:13471. doi: 10.1038/ncomms13471 (PMC5114576; doi:10.1038/ncomms13471)
Supplement: Supplementary Data 7 — GO analysis of the CREB/CRTC target genes with increased H3K9Ac [file ncomms13471-s8.xlsx]

## Sheet: Sheet1
Supplementary Data 7 GO analysis of the CREB/CRTC target genes with increased H3K9Ac
Term	PValue	Genes	Fold Enrichment
GO:0006793~phosphorus metabolic process	2.95635e-05	CG4629 Cyt-c-p PRL-1 CanB put nmo Argk ball CG3530 Pi3K68D PP2A-B' par-1 wts sktl eya CG5110 gish p38b CG2201 Fur2 UQCR-Q Vha100-2 MAPk-Ak2 Pgk mnb	2.55403
GO:0006796~phosphate metabolic process	2.95635e-05	CG4629 Cyt-c-p PRL-1 CanB put nmo Argk ball CG3530 Pi3K68D PP2A-B' par-1 wts sktl eya CG5110 gish p38b CG2201 Fur2 UQCR-Q Vha100-2 MAPk-Ak2 Pgk mnb	2.55403
GO:0048754~branching morphogenesis of a tube	5.46626e-05	grh wkd caps trn put wts form3	10.1035
GO:0060446~branching involved in open tracheal system development	5.46626e-05	grh wkd caps trn put wts form3	10.1035
GO:0060562~epithelial tube morphogenesis	8.41524e-05	grh wkd caps trn put wts form3	9.3818
GO:0001763~morphogenesis of a branching structure	8.41524e-05	grh wkd caps trn put wts form3	9.3818
GO:0030182~neuron differentiation	9.47572e-05	h spen dlg1 gro Tm1 caps fra put Sema-2a dos 14-3-3zeta Sema-1b aop bun ey Amph Moe wts MEP-1 eya	2.75261
GO:0016310~phosphorylation	0.000156986	CG4629 CG5110 gish p38b CG2201 Fur2 Cyt-c-p UQCR-Q Vha100-2 nmo put Argk ball MAPk-Ak2 Pi3K68D Pgk mnb par-1 wts sktl	2.64898
GO:0046530~photoreceptor cell differentiation	0.000411733	h dos 14-3-3zeta aop bun ey Amph wts Moe eya	4.39772
GO:0001745~compound eye morphogenesis	0.000448827	h sd dos 14-3-3zeta aop ey bun foxo Amph wts put nmo Moe eya	3.15228
GO:0002009~morphogenesis of an epithelium	0.000596819	grh dlg1 chic wkd aop caps trn Mbs wts put nmo form3 Moe	3.25236
GO:0035239~tube morphogenesis	0.000667796	h grh wkd caps trn put wts form3	5.36103
GO:0001751~compound eye photoreceptor cell differentiation	0.000734753	h dos 14-3-3zeta aop bun Amph wts Moe eya	4.56412
GO:0060429~epithelium development	0.000876684	grh dlg1 chic wkd aop caps trn Mbs wts put nmo form3 Moe	3.11396
GO:0048592~eye morphogenesis	0.000894022	h sd dos 14-3-3zeta aop ey bun foxo Amph wts put nmo Moe eya	2.92963
GO:0001754~eye photoreceptor cell differentiation	0.000982091	h dos 14-3-3zeta aop bun Amph wts Moe eya	4.36739
GO:0048749~compound eye development	0.00103167	h nmo put sd dos 14-3-3zeta aop bun ey Gp150 Amph foxo Moe wts eya	2.74143
GO:0048729~tissue morphogenesis	0.00134979	grh dlg1 chic wkd aop caps trn Mbs wts put nmo form3 Moe	2.96267
GO:0007424~open tracheal system development	0.00148443	h grh wkd caps trn put wts form3 pio dia	3.67914
GO:0060541~respiratory system development	0.00148443	h grh wkd caps trn put wts form3 pio dia	3.67914
GO:0035295~tube development	0.00176355	h grh wkd caps trn put wts form3	4.54875
GO:0001654~eye development	0.00210041	h nmo put sd dos 14-3-3zeta aop bun ey Gp150 Amph foxo Moe wts eya	2.54326
GO:0006928~cell motion	0.0027583	gish spen caps fra put Sema-2a tai Sema-1b trx bun ey aop trn eya	2.58384
GO:0048488~synaptic vesicle endocytosis	0.00317622	lqf Synd Arf51F Chc Amph	8.04154
GO:0042127~regulation of cell proliferation	0.00318844	grh dlg1 Tob bun foxo wts	5.92535
GO:0016477~cell migration	0.00370269	spen gish tai aop bun ey trx caps trn eya	3.21662
GO:0032940~secretion by cell	0.00473836	Tango7 lqf Synd unc-13 Arf51F Chc CanB Amph	3.81632
GO:0007423~sensory organ development	0.00563038	h spen nmo put sd dos 14-3-3zeta aop bun ey Gp150 foxo Amph Moe wts eya	2.19671
GO:0007030~Golgi organization	0.00566053	Tango7 Pld Sec16 Tango5	10.7221
GO:0048870~cell motility	0.00571041	spen gish tai aop bun ey trx caps trn eya	3.0102
GO:0048232~male gamete generation	0.00599404	gish Taz chic Arf51F Chc slmo eya Kap3 dia	3.2685
GO:0007283~spermatogenesis	0.00599404	gish Taz chic Arf51F Chc slmo eya Kap3 dia	3.2685
GO:0046903~secretion	0.00647514	Tango7 lqf Synd unc-13 Arf51F Chc CanB Amph	3.60261
GO:0051674~localization of cell	0.00770348	spen gish tai aop bun ey trx caps trn eya	2.87198
GO:0048707~instar larval or pupal morphogenesis	0.00810729	spen dlg1 p38b chic nmo pio sd bun ey Ef1gamma Mbs Moe sktl eya	2.2711
GO:0048666~neuron development	0.00810729	spen gro Tm1 caps fra put Sema-2a dos Sema-1b aop Amph Moe MEP-1 eya	2.2711
GO:0007269~neurotransmitter secretion	0.0091241	lqf Synd unc-13 Arf51F Chc CanB Amph	3.86309
GO:0009886~post-embryonic morphogenesis	0.00929548	spen dlg1 p38b chic nmo pio sd bun ey Ef1gamma Mbs Moe sktl eya	2.2325
GO:0003001~generation of a signal involved in cell-cell signaling	0.00955151	lqf Synd unc-13 Arf51F Chc CanB Amph	3.82559
GO:0000902~cell morphogenesis	0.0109392	h spen dlg1 gro Tm1 chic caps fra nmo put Sema-2a Sema-1b aop Moe MEP-1 Kap3	2.03768
GO:0007552~metamorphosis	0.0113303	spen dlg1 p38b chic nmo pio sd bun ey Ef1gamma Mbs Moe sktl eya	2.17699
GO:0045448~mitotic cell cycle, embryonic	0.0115273	14-3-3zeta ph-d toc dia	8.33937
GO:0001505~regulation of neurotransmitter levels	0.0129522	lqf Synd unc-13 Arf51F Chc CanB Amph	3.58214
GO:0007276~gamete generation	0.0134868	gish Taz Tm1 chic Chc Hsromega put dia toc ball tai 14-3-3zeta aop Arf51F trx bun slmo Mbs sktl Moe eya Kap3	1.73202
GO:0008285~negative regulation of cell proliferation	0.014037	dlg1 Tob foxo wts	7.76425
GO:0007167~enzyme linked receptor protein signaling pathway	0.0140398	spen p38b dos bun Gp150 Fur2 foxo put	3.1057
GO:0048610~reproductive cellular process	0.0146286	Taz Tm1 chic Chc put dia toc ball tai 14-3-3zeta aop trx bun Moe sktl eya Kap3	1.91389
GO:0051241~negative regulation of multicellular organismal process	0.015308	Rdl aop foxo	15.352
GO:0006468~protein amino acid phosphorylation	0.0160506	CG4629 MAPk-Ak2 gish p38b mnb Fur2 par-1 put nmo wts ball	2.39073
GO:0019953~sexual reproduction	0.0179313	gish Taz Tm1 chic Chc Hsromega put dia toc ball tai 14-3-3zeta aop Arf51F trx bun slmo Mbs sktl Moe eya Kap3	1.68489
GO:0007268~synaptic transmission	0.0184404	dlg1 lqf Synd unc-13 Pgk Arf51F Chc CanB Amph	2.68051
GO:0032989~cellular component morphogenesis	0.0198074	h spen dlg1 gro Tm1 chic caps fra nmo put Sema-2a Sema-1b aop bun Moe MEP-1 Kap3	1.84738
GO:0048489~synaptic vesicle transport	0.0211279	lqf Synd unc-13 Arf51F Chc Amph	3.75272
GO:0045165~cell fate commitment	0.0213113	h grh spen dlg1 dos 14-3-3zeta aop bun ey wts	2.42633
GO:0032386~regulation of intracellular transport	0.0215696	Pld tamo tim CanB	6.62244
GO:0019226~transmission of nerve impulse	0.0224023	dlg1 lqf Synd unc-13 Pgk Arf51F Chc CanB Amph	2.58478
GO:0006836~neurotransmitter transport	0.023743	lqf Synd unc-13 Arf51F Chc CanB Amph	3.12727
GO:0042461~photoreceptor cell development	0.0247688	dos aop Amph Moe eya	4.46752
GO:0007560~imaginal disc morphogenesis	0.0283283	sd spen p38b dlg1 chic ey Mbs nmo Moe pio eya	2.18028
GO:0048563~post-embryonic organ morphogenesis	0.0283283	sd spen p38b dlg1 chic ey Mbs nmo Moe pio eya	2.18028
GO:0008360~regulation of cell shape	0.0292312	CG4629 grh MAPk-Ak2 His3.3B wts dia	3.44637
GO:0032504~multicellular organism reproduction	0.0313627	gish Taz Tm1 chic Chc Hsromega put dia toc ball tai 14-3-3zeta aop Arf51F trx bun slmo Mbs sktl Moe eya Kap3	1.59177
GO:0048609~reproductive process in a multicellular organism	0.0313627	gish Taz Tm1 chic Chc Hsromega put dia toc ball tai 14-3-3zeta aop Arf51F trx bun slmo Mbs sktl Moe eya Kap3	1.59177
GO:0009996~negative regulation of cell fate specification	0.0315358	lqf bun eya	10.5545
GO:0035147~branch fusion, open tracheal system	0.0315358	caps trn form3	10.5545
GO:0010454~negative regulation of cell fate commitment	0.0315358	lqf bun eya	10.5545
GO:0035146~tube fusion	0.0315358	caps trn form3	10.5545
GO:0060341~regulation of cellular localization	0.0316764	Pld bic tamo tim CanB	4.13903
GO:0003006~reproductive developmental process	0.032747	Taz gro Tm1 chic Chc put dia toc tai 14-3-3zeta aop bun Moe sktl eya Kap3	1.77995
GO:0002165~instar larval or pupal development	0.0327496	spen dlg1 p38b chic nmo pio sd bun ey Ef1gamma Mbs Moe sktl eya	1.88534
GO:0007267~cell-cell signaling	0.032852	dlg1 lqf Synd unc-13 Pgk Arf51F Chc CanB Amph	2.40103
GO:0010648~negative regulation of cell communication	0.0351733	gro Rdl aop bun foxo nmo	3.27907
GO:0009628~response to abiotic stimulus	0.0352846	Pld p38b shep mnb tim Hsromega Sema-2a nmo wts	2.36737
GO:0007431~salivary gland development	0.0360411	h bun fra Ef1gamma Sema-2a sktl eya	2.83479
GO:0035272~exocrine system development	0.0360411	h bun fra Ef1gamma Sema-2a sktl eya	2.83479
GO:0048569~post-embryonic organ development	0.0368622	sd spen p38b dlg1 chic ey Mbs nmo Moe pio eya	2.08484
GO:0042330~taxis	0.0420658	shep tim Sema-2a nmo	5.11734
GO:0009791~post-embryonic development	0.0423297	spen dlg1 p38b chic nmo pio sd bun ey Ef1gamma Mbs Moe sktl eya	1.81583
GO:0016192~vesicle-mediated transport	0.042994	CG5946 Lerp Pi3K68D lqf Synd Unc-76 unc-13 aop Arf51F Chc CanB Amph KrT95D	1.87156
GO:0045596~negative regulation of cell differentiation	0.0430727	lqf aop bun put eya	3.75272
GO:0008104~protein localization	0.0436981	Tango7 Sec16 dlg1 chic tamo Arf51F tim Chc Hsromega Amph KrT95D Moe dia	1.86679
GO:0042659~regulation of cell fate specification	0.0477045	lqf bun eya	8.44362
GO:0008347~glial cell migration	0.0477045	spen gish ey	8.44362
GO:0010453~regulation of cell fate commitment	0.0477045	lqf bun eya	8.44362
GO:0044091~membrane biogenesis	0.0519952	Amph Moe	37.5272
GO:0045313~rhabdomere membrane biogenesis	0.0519952	Amph Moe	37.5272
GO:0016044~membrane organization	0.0551225	h grh CG5946 Pi3K68D lqf Synd Unc-76 aop Arf51F Chc Amph	1.94106
GO:0016358~dendrite development	0.0555632	Tm1 gro aop fra put MEP-1	2.88671
GO:0048813~dendrite morphogenesis	0.0555632	Tm1 gro aop fra put MEP-1	2.88671
GO:0048858~cell projection morphogenesis	0.0560732	spen Tm1 gro Sema-1b aop caps fra put Sema-2a MEP-1 Kap3	1.935
GO:0006470~protein amino acid dephosphorylation	0.0564954	CG3530 PP2A-B' CanB PRL-1 eya	3.43236
GO:0030030~cell projection organization	0.0572947	spen Tm1 gro Sema-1b aop caps fra Mbs put Sema-2a MEP-1 Kap3	1.85066
GO:0022604~regulation of cell morphogenesis	0.0589349	CG4629 grh MAPk-Ak2 His3.3B wts dia	2.83819
GO:0007444~imaginal disc development	0.059514	sd spen p38b dlg1 dos chic ey Mbs wts nmo Moe pio eya	1.77617
GO:0046552~photoreceptor cell fate commitment	0.0605812	h dos ey wts	4.41496
GO:0006350~transcription	0.0610227	grh h spen gro Met sd tai aop trx bun ey Deaf1 foxo eya	1.71693
GO:0007281~germ cell development	0.0652412	Tm1 Taz chic 14-3-3zeta Chc put sktl Moe Kap3	2.08484
GO:0048812~neuron projection morphogenesis	0.0656876	spen Tm1 gro Sema-1b aop caps fra put Sema-2a MEP-1	1.96821
GO:0007010~cytoskeleton organization	0.0662284	c12.1 dlg1 gro chic RpL23 14-3-3zeta Rcd2 sktl Moe form3 ball Kap3 toc dia	1.69478
GO:0042051~compound eye photoreceptor development	0.0664654	aop Amph Moe eya	4.24836
GO:0031175~neuron projection development	0.0668378	spen Tm1 gro Sema-1b aop caps fra put Sema-2a MEP-1	1.96135
GO:0032990~cell part morphogenesis	0.0672524	spen Tm1 gro Sema-1b aop caps fra put Sema-2a MEP-1 Kap3	1.87069
GO:0048667~cell morphogenesis involved in neuron differentiation	0.0680008	spen Tm1 gro Sema-1b aop caps fra put Sema-2a MEP-1	1.95454
GO:0048732~gland development	0.0680794	h bun fra Ef1gamma Sema-2a sktl eya	2.4174
GO:0016336~establishment or maintenance of polarity of larval imaginal disc epithelium	0.0687233	dlg1 Moe	28.1454
GO:0048663~neuron fate commitment	0.0695024	h dos ey wts	4.16969
GO:0042462~eye photoreceptor cell development	0.0695024	aop Amph Moe eya	4.16969
GO:0001709~cell fate determination	0.0775114	grh spen dlg1 14-3-3zeta aop bun	2.61818
GO:0000226~microtubule cytoskeleton organization	0.0803339	c12.1 dlg1 RpL23 14-3-3zeta Rcd2 sktl ball Kap3 toc dia	1.88895
GO:0006897~endocytosis	0.0855548	CG5946 Pi3K68D lqf Synd Unc-76 aop Arf51F Chc Amph	1.96363
GO:0010324~membrane invagination	0.0855548	CG5946 Pi3K68D lqf Synd Unc-76 aop Arf51F Chc Amph	1.96363
GO:0007391~dorsal closure	0.0866691	dlg1 chic aop Mbs put	2.96267
GO:0007155~cell adhesion	0.0869705	CG4629 MAPk-Ak2 dlg1 Cat caps His3.3B trn	2.26457
GO:0000904~cell morphogenesis involved in differentiation	0.0869822	spen Tm1 gro Sema-1b aop caps fra put Sema-2a MEP-1	1.85778
GO:0007411~axon guidance	0.0921907	spen Sema-1b caps fra put Sema-2a	2.48342
GO:0042306~regulation of protein import into nucleus	0.0975596	tamo tim CanB	5.62908
GO:0010035~response to inorganic substance	0.0975596	Ars2 Cat Sod	5.62908
