# Supplementary material for: Shifting transcriptional machinery is required for long-term memory maintenance and modification in Drosophila mushroom bodies
Source: Nat Commun. 2016 Nov 14;7:13471. doi: 10.1038/ncomms13471 (PMC5114576; doi:10.1038/ncomms13471)
Supplement: Supplementary Data 8 — GO analysis of the CREB/CRTC target genes with decreased H3K9Ac [file ncomms13471-s9.xlsx]

## Sheet: Sheet1
Supplementary Data 8 GO analysis of the CREB/CRTC target genes with decreased H3K9Ac
Term	PValue	Genes	Fold Enrichment
GO:0007423~sensory organ development	0.000171607	skd klar faf dap arm eff Atx2 arr Gug Pink1 ctp hth rin hyx sdk PTP-ER Pka-C1 14-3-3zeta sgg ed Rho1	2.55679
GO:0002165~instar larval or pupal development	0.000222169	cora CrebA dap arm ph-p Gug NAT1 ctp hth hyx usp Pka-C1 CG14995 Socs36E msn Cyp1 raw sgg ed Rho1 Alh	2.50785
GO:0009791~post-embryonic development	0.000363955	cora CrebA dap arm ph-p Gug NAT1 ctp hth hyx usp Pka-C1 CG14995 Socs36E msn Cyp1 raw sgg ed Rho1 Alh	2.4154
GO:0010604~positive regulation of macromolecule metabolic process	0.000513229	tna Ubi-p63E Dp1 hyx stau usp Rel trx arm Nedd4 lolal	3.86691
GO:0048707~instar larval or pupal morphogenesis	0.000516266	cora dap arm Gug NAT1 ctp hth hyx usp Pka-C1 CG14995 Socs36E msn Cyp1 raw sgg ed Rho1	2.58942
GO:0022604~regulation of cell morphogenesis	0.000583924	Rab1 Atpalpha arm msn Fmr1 His3.3B raw Arf79F ed Rho1	4.19481
GO:0009886~post-embryonic morphogenesis	0.000627474	cora dap arm Gug NAT1 ctp hth hyx usp Pka-C1 CG14995 Socs36E msn Cyp1 raw sgg ed Rho1	2.54541
GO:0007552~metamorphosis	0.000832738	cora dap arm Gug NAT1 ctp hth hyx usp Pka-C1 CG14995 Socs36E msn Cyp1 raw sgg ed Rho1	2.48212
GO:0048610~reproductive cellular process	0.000877614	Taz faf dap arm eff Fmr1 chif Atx2 ph-p ctp stau usp Pka-C1 14-3-3zeta scat trx sll fwd Rab5 sgg ed Rho1	2.1964
GO:0031328~positive regulation of cellular biosynthetic process	0.000919592	tna Ubi-p63E Dp1 hyx stau usp Rel trx arm lolal Hel89B	3.58889
GO:0009891~positive regulation of biosynthetic process	0.000919592	tna Ubi-p63E Dp1 hyx stau usp Rel trx arm lolal Hel89B	3.58889
GO:0010557~positive regulation of macromolecule biosynthetic process	0.00104503	tna Ubi-p63E Dp1 hyx stau usp Rel trx arm lolal	3.86963
GO:0030182~neuron differentiation	0.00123628	vvl klar wit scrt eff arm Fmr1 ph-p Sin3A hth Not1 rin PTP-ER usp 14-3-3zeta msn Nedd4 Ptp99A Rho1	2.31894
GO:0051276~chromosome organization	0.00143481	tna Klp10A Dp1 mars eff Fmr1 His3.3B Trf4-1 nudE Ubi-p63E Cp190 trx Kdm4B Rab5 lolal	2.65523
GO:0007276~gamete generation	0.00177747	Taz arm Atx2 chif ph-p Pka-C1 14-3-3zeta trx sll kek1 fwd sgg Rho1 gish Rbp9 faf dap eff Fmr1 ctp twin stau usp scat msn Rab5 ed	1.88502
GO:0007010~cytoskeleton organization	0.00214483	rhea eIF3-S10 Klp10A Rab1 cora wdb arm Fmr1 Hel25E ctp nudE CanB2 RpL31 Pka-C1 14-3-3zeta Unc-115a RpL7A fwd ed Rho1	2.14702
GO:0001654~eye development	0.00246802	klar faf arm eff Atx2 arr Gug Pink1 hth rin hyx sdk PTP-ER Pka-C1 14-3-3zeta Rho1	2.4057
GO:0019953~sexual reproduction	0.00261589	Taz arm Atx2 chif ph-p Pka-C1 14-3-3zeta trx sll kek1 fwd sgg Rho1 gish Rbp9 faf dap eff Fmr1 ctp twin stau usp scat msn Rab5 ed	1.83373
GO:0016055~Wnt receptor signaling pathway	0.00278955	gish hyx arm arr sfl sgg Rho1	4.92152
GO:0042059~negative regulation of epidermal growth factor receptor signaling pathway	0.00295357	Socs36E kek1 ed Gug	13.3115
GO:0007349~cellularization	0.0031129	ctp Taz faf scat CLIP-190 Fmr1 Rab5 Rho1	4.11697
GO:0032989~cellular component morphogenesis	0.00317434	vvl wit cora scrt arm Fmr1 chif ph-p Pink1 Sin3A CanB2 rin Not1 usp msn Nedd4 Ptp99A raw Rab5 ed Rho1	2.02371
GO:0048749~compound eye development	0.00324778	klar faf eff arm Atx2 arr Pink1 hth rin hyx sdk PTP-ER Pka-C1 14-3-3zeta Rho1	2.43108
GO:0008360~regulation of cell shape	0.00329752	Rab1 Atpalpha arm msn His3.3B raw Arf79F ed	4.07496
GO:0007444~imaginal disc development	0.00332978	skd cora dap drpr arm Gug ctp hth hyx Idgf2 Pka-C1 Socs36E msn sgg ed Rho1 lama Alh	2.18089
GO:0060541~respiratory system development	0.00339159	vvl klar cora Atpalpha Blimp-1 dap arm CdsA sfl Rho1	3.26263
GO:0007424~open tracheal system development	0.00339159	vvl klar cora Atpalpha Blimp-1 dap arm CdsA sfl Rho1	3.26263
GO:0045449~regulation of transcription	0.00408395	tna skd Nelf-E CHES-1-like vvl scrt arm Sox102F ph-p hth CG9727 Pka-C1 trx Kdm4B lolal sgg Rel Nf-YA CrebA fs(1)h phtf Sin3A twin Ubi-p63E hyx Hnf4 usp Cp190	1.74933
GO:0009968~negative regulation of signal transduction	0.00412088	Pka-C1 Socs36E nec kek1 Nedd4 sgg ed Gug	3.91516
GO:0010648~negative regulation of cell communication	0.00434913	Pka-C1 Socs36E nec kek1 Nedd4 sgg ed Gug	3.87714
GO:0016192~vesicle-mediated transport	0.00474629	CHES-1-like cpx Rab1 Nf-YA faf drpr Atx2 Arf79F CanB2 Ubi-p63E scat ced-6 Nedd4 CG9527 Rab5 Cdk12 Rho1	2.17036
GO:0008104~protein localization	0.00486394	rhea Rab1 cora arm arr Trp1 Arf79F CG5885 Tapdelta Tango7 hth stau scat raw Rab5 sgg Rho1	2.16482
GO:0048477~oogenesis	0.00496633	Rbp9 faf dap eff arm Fmr1 chif Atx2 ph-p ctp twin stau usp Pka-C1 14-3-3zeta sll msn kek1 Rab5 sgg ed	1.94487
GO:0010324~membrane invagination	0.00527534	CHES-1-like Ubi-p63E Nf-YA ced-6 faf drpr Atx2 Nedd4 CG9527 Rab5 Cdk12 Arf79F Rho1	2.51526
GO:0006897~endocytosis	0.00527534	CHES-1-like Ubi-p63E Nf-YA ced-6 faf drpr Atx2 Nedd4 CG9527 Rab5 Cdk12 Arf79F Rho1	2.51526
GO:0032504~multicellular organism reproduction	0.00561298	Taz arm Atx2 chif ph-p Pka-C1 14-3-3zeta trx sll kek1 fwd sgg Rho1 gish Rbp9 faf dap eff Fmr1 ctp twin stau usp scat msn Rab5 ed	1.73238
GO:0048609~reproductive process in a multicellular organism	0.00561298	Taz arm Atx2 chif ph-p Pka-C1 14-3-3zeta trx sll kek1 fwd sgg Rho1 gish Rbp9 faf dap eff Fmr1 ctp twin stau usp scat msn Rab5 ed	1.73238
GO:0007292~female gamete generation	0.00572437	Rbp9 faf dap eff arm Fmr1 chif Atx2 ph-p ctp twin stau usp Pka-C1 14-3-3zeta sll msn kek1 Rab5 sgg ed	1.91993
GO:0035152~regulation of tube architecture, open tracheal system	0.00659135	klar cora Atpalpha Blimp-1 Rho1	6.56819
GO:0006325~chromatin organization	0.00674424	tna Ubi-p63E Dp1 Cp190 trx Fmr1 His3.3B Kdm4B Rab5 lolal	2.93637
GO:0007017~microtubule-based process	0.00677733	klar eIF3-S10 Klp10A CLIP-190 wdb Fmr1 Hel25E ctp nudE RpL31 stau Cp190 Lsd-2 Pka-C1 14-3-3zeta RpL7A fwd	2.09017
GO:0051252~regulation of RNA metabolic process	0.00773437	CHES-1-like tna skd Nelf-E vvl Rel Rox8 Nf-YA CrebA fs(1)h arm Hel25E ph-p Sin3A Ubi-p63E hth twin Hnf4 Hrb98DE usp CG9727 trx lolal sgg	1.76702
GO:0007293~germarium-derived egg chamber formation	0.00814919	Rbp9 14-3-3zeta dap arm Fmr1 ph-p	4.75412
GO:0045941~positive regulation of transcription	0.00826546	tna Ubi-p63E hyx usp Rel trx arm lolal	3.44264
GO:0010628~positive regulation of gene expression	0.00864838	tna Ubi-p63E hyx usp Rel trx arm lolal	3.41321
GO:0051960~regulation of nervous system development	0.00891276	sdk Rab1 eff Fmr1 Nedd4 ed Rho1	3.88253
GO:0048737~imaginal disc-derived appendage development	0.0090686	ctp hth hyx cora Pka-C1 Socs36E arm sgg ed Rho1 Alh Gug	2.4651
GO:0048736~appendage development	0.00989318	ctp hth hyx cora Pka-C1 Socs36E arm sgg ed Rho1 Alh Gug	2.43504
GO:0035220~wing disc development	0.0101555	skd ctp hth hyx cora Pka-C1 Socs36E drpr arm sgg ed Rho1 Gug	2.30938
GO:0007097~nuclear migration	0.0102331	klar Cp190 faf msn	8.68143
GO:0042058~regulation of epidermal growth factor receptor signaling pathway	0.0102331	Socs36E kek1 ed Gug	8.68143
GO:0035150~regulation of tube size	0.0102331	cora Atpalpha raw Rho1	8.68143
GO:0045935~positive regulation of nucleobase, nucleoside, nucleotide and nucleic acid metabolic process	0.0103115	tna Ubi-p63E hyx usp Rel trx arm lolal	3.30038
GO:0051173~positive regulation of nitrogen compound metabolic process	0.0103115	tna Ubi-p63E hyx usp Rel trx arm lolal	3.30038
GO:0050767~regulation of neurogenesis	0.0105111	sdk Rab1 eff Fmr1 ed Rho1	4.47029
GO:0016044~membrane organization	0.0109755	CHES-1-like klar Ubi-p63E Nf-YA ced-6 faf drpr Atx2 Nedd4 CG9527 Rab5 Cdk12 Arf79F Rho1	2.19077
GO:0007560~imaginal disc morphogenesis	0.0109904	ctp hth hyx cora Pka-C1 Socs36E dap arm msn sgg ed Rho1 Gug	2.28499
GO:0048563~post-embryonic organ morphogenesis	0.0109904	ctp hth hyx cora Pka-C1 Socs36E dap arm msn sgg ed Rho1 Gug	2.28499
GO:0001745~compound eye morphogenesis	0.0110814	klar hth rin hyx PTP-ER sdk 14-3-3zeta faf eff arm arr Rho1	2.39608
GO:0003006~reproductive developmental process	0.0115471	Taz Rbp9 dap eff arm Fmr1 Atx2 chif ph-p ctp stau usp Pka-C1 14-3-3zeta scat sll Rab5 sgg ed	1.8744
GO:0007476~imaginal disc-derived wing morphogenesis	0.0115804	ctp hth hyx cora Pka-C1 Socs36E arm sgg ed Rho1 Gug	2.51881
GO:0007472~wing disc morphogenesis	0.0122918	ctp hth hyx cora Pka-C1 Socs36E arm sgg ed Rho1 Gug	2.49591
GO:0046530~photoreceptor cell differentiation	0.0137659	klar hth rin PTP-ER 14-3-3zeta eff arm msn	3.11989
GO:0030258~lipid modification	0.014385	yip2 fwd CG9527 CG12262	7.67973
GO:0040023~establishment of nucleus localization	0.014385	klar Cp190 faf msn	7.67973
GO:0000902~cell morphogenesis	0.0145772	vvl wit cora scrt arm Fmr1 ph-p Sin3A Not1 rin usp msn Nedd4 Ptp99A raw Rab5 Rho1	1.91993
GO:0048569~post-embryonic organ development	0.0152388	ctp hth hyx cora Pka-C1 Socs36E dap arm msn sgg ed Rho1 Gug	2.18497
GO:0060284~regulation of cell development	0.0154749	sdk stau Rab1 Pka-C1 eff Fmr1 ed Rho1	3.04844
GO:0035120~post-embryonic appendage morphogenesis	0.0159094	ctp hth hyx cora Pka-C1 Socs36E arm sgg ed Rho1 Gug	2.39782
GO:0007482~haltere development	0.0159561	hth Socs36E Alh	14.9755
GO:0045596~negative regulation of cell differentiation	0.0165601	sdk usp Rab1 arm Fmr1 ed	3.99346
GO:0045165~cell fate commitment	0.0172759	skd vvl hth rin CG9849 PTP-ER stau 14-3-3zeta dap arm Fmr1	2.36681
GO:0048592~eye morphogenesis	0.018283	klar hth rin hyx PTP-ER sdk 14-3-3zeta faf eff arm arr Rho1	2.22684
GO:0006355~regulation of transcription, DNA-dependent	0.0186838	CHES-1-like skd Nelf-E tna vvl Rel Nf-YA CrebA fs(1)h arm ph-p Sin3A Ubi-p63E hth twin Hnf4 usp CG9727 trx lolal sgg	1.71288
GO:0006635~fatty acid beta-oxidation	0.0192496	yip2 CG9527 CG12262	13.6141
GO:0035216~haltere disc development	0.0192496	hth Socs36E Alh	13.6141
GO:0007431~salivary gland development	0.0207626	hth usp cora CG14995 CrebA Cyp1 raw NAT1	2.87299
GO:0035272~exocrine system development	0.0207626	hth usp cora CG14995 CrebA Cyp1 raw NAT1	2.87299
GO:0035114~imaginal disc-derived appendage morphogenesis	0.0208008	ctp hth hyx cora Pka-C1 Socs36E arm sgg ed Rho1 Gug	2.29749
GO:0051647~nucleus localization	0.0212037	klar Cp190 faf msn	6.65577
GO:0007264~small GTPase mediated signal transduction	0.021351	rin PTP-ER Rab1 14-3-3zeta Rab5 Arf79F Rho1	3.20576
GO:0046907~intracellular transport	0.0220635	klar hth CG8026 cora Lsd-2 Rab1 scat Hel25E arr Rab5 Trp1 Arf79F CG5885	2.07328
GO:0045664~regulation of neuron differentiation	0.0221238	sdk Rab1 eff Fmr1 Rho1	4.62206
GO:0035107~appendage morphogenesis	0.0224626	ctp hth hyx cora Pka-C1 Socs36E arm sgg ed Rho1 Gug	2.26901
GO:0019395~fatty acid oxidation	0.0228011	yip2 CG9527 CG12262	12.4796
GO:0034440~lipid oxidation	0.0228011	yip2 CG9527 CG12262	12.4796
GO:0009062~fatty acid catabolic process	0.0228011	yip2 CG9527 CG12262	12.4796
GO:0016568~chromatin modification	0.0240406	tna Dp1 Cp190 trx Fmr1 Kdm4B lolal	3.11989
GO:0007267~cell-cell signaling	0.0248133	CanB2 cpx mars wit Pgk Fmr1 Nedd4 Rab5 Eaat1 Arf79F	2.36579
GO:0035239~tube morphogenesis	0.025721	klar arm CdsA raw sfl Rho1	3.56559
GO:0022612~gland morphogenesis	0.0259548	usp cora CG14995 CrebA Cyp1 raw NAT1	3.06516
GO:0007435~salivary gland morphogenesis	0.0259548	usp cora CG14995 CrebA Cyp1 raw NAT1	3.06516
GO:0016358~dendrite development	0.0290123	Sin3A vvl Not1 wit usp scrt Rho1	2.98656
GO:0007059~chromosome segregation	0.0290123	nudE Dp1 Klp10A 14-3-3zeta wdb Rab5 Trf4-1	2.98656
GO:0048813~dendrite morphogenesis	0.0290123	Sin3A vvl Not1 wit usp scrt Rho1	2.98656
GO:0007268~synaptic transmission	0.0347707	CanB2 cpx wit Pgk Fmr1 Nedd4 Rab5 Eaat1 Arf79F	2.37706
GO:0002009~morphogenesis of an epithelium	0.0354507	rin cora arm msn CdsA raw sfl ph-p ed Rho1	2.21859
GO:0006357~regulation of transcription from RNA polymerase II promoter	0.0376346	Nelf-E skd twin hth Rel CrebA fs(1)h arm lolal	2.33992
GO:0034654~nucleobase, nucleoside, nucleotide and nucleic acid biosynthetic process	0.0381247	AdenoK AMPdeam Atpalpha CG3714 Vha36-1 Ady43A nrv1 CG2246	2.52751
GO:0034404~nucleobase, nucleoside and nucleotide biosynthetic process	0.0381247	AdenoK AMPdeam Atpalpha CG3714 Vha36-1 Ady43A nrv1 CG2246	2.52751
GO:0000904~cell morphogenesis involved in differentiation	0.0391134	Sin3A vvl Not1 wit usp scrt msn Fmr1 Nedd4 Ptp99A ph-p Rho1	1.97696
GO:0042048~olfactory behavior	0.04066	Rtnl1 Pino Pka-C1 14-3-3zeta pst sgg	3.15273
GO:0007391~dorsal closure	0.04066	cora arm msn raw ed Rho1	3.15273
GO:0019226~transmission of nerve impulse	0.041695	CanB2 cpx wit Pgk Fmr1 Nedd4 Rab5 Eaat1 Arf79F	2.29216
GO:0060446~branching involved in open tracheal system development	0.0419563	arm CdsA sfl Rho1	5.11982
GO:0048754~branching morphogenesis of a tube	0.0419563	arm CdsA sfl Rho1	5.11982
GO:0035110~leg morphogenesis	0.0419563	hth hyx Pka-C1 Gug	5.11982
GO:0044271~nitrogen compound biosynthetic process	0.0427687	AdenoK AMPdeam Pcd Atpalpha 14-3-3zeta CG3714 Vha36-1 Ady43A nrv1 CG2246	2.14241
GO:0050877~neurological system process	0.0434136	cpx wit Atpalpha faf Fmr1 Arf79F CanB2 stau Pka-C1 14-3-3zeta Pgk CdsA Nedd4 Rab5 Eaat1 sgg pst Rho1	1.64566
GO:0001709~cell fate determination	0.0435784	vvl CG9849 stau 14-3-3zeta dap arm Fmr1	2.70874
GO:0048666~neuron development	0.0437283	vvl klar wit scrt Fmr1 ph-p Sin3A Not1 usp msn Nedd4 Ptp99A Rho1	1.87014
GO:0048732~gland development	0.043907	hth usp cora CG14995 CrebA Cyp1 raw NAT1	2.44997
GO:0008589~regulation of smoothened signaling pathway	0.0440406	hyx Pka-C1 sgg	8.8091
GO:0060173~limb development	0.0447165	hth hyx Pka-C1 Gug	4.99182
GO:0035108~limb morphogenesis	0.0447165	hth hyx Pka-C1 Gug	4.99182
GO:0060429~epithelium development	0.0447466	rin cora arm msn CdsA raw sfl ph-p ed Rho1	2.12418
GO:0035071~salivary gland cell autophagic cell death	0.0461198	usp CG14995 Cyp1 raw NAT1	3.67046
GO:0048102~autophagic cell death	0.0461198	usp CG14995 Cyp1 raw NAT1	3.67046
GO:0035070~salivary gland histolysis	0.0461198	usp CG14995 Cyp1 raw NAT1	3.67046
GO:0006796~phosphate metabolic process	0.0466371	gish wit CG2201 PRL-1 Cyt-c-p cdc14 Pink1 CanB2 PTP-ER Pka-C1 Pgk msn fwd Ptp99A par-1 Vha36-1 Cdk12 sgg	1.63072
GO:0006793~phosphorus metabolic process	0.0466371	gish wit CG2201 PRL-1 Cyt-c-p cdc14 Pink1 CanB2 PTP-ER Pka-C1 Pgk msn fwd Ptp99A par-1 Vha36-1 Cdk12 sgg	1.63072
GO:0035295~tube development	0.0471672	klar arm CdsA raw sfl Rho1	3.02535
GO:0007559~histolysis	0.0503901	usp CG14995 Cyp1 raw NAT1	3.56559
GO:0016271~tissue death	0.0503901	usp CG14995 Cyp1 raw NAT1	3.56559
GO:0060562~epithelial tube morphogenesis	0.0505006	arm CdsA sfl Rho1	4.75412
GO:0001763~morphogenesis of a branching structure	0.0505006	arm CdsA sfl Rho1	4.75412
GO:0051301~cell division	0.0518713	nudE Klp10A stau dap eff arm kek1 fwd Rho1	2.19153
GO:0000278~mitotic cell cycle	0.0531531	nudE eIF3-S10 Klp10A RpL31 PTP-ER 14-3-3zeta dap eff RpL7A Fmr1 Hel25E Rab5 ph-p	1.81267
GO:0007281~germ cell development	0.0532702	ctp Taz stau Pka-C1 14-3-3zeta scat eff sll arm Fmr1	2.05425
GO:0050768~negative regulation of neurogenesis	0.0539682	Rab1 Fmr1 ed	7.88183
GO:0051017~actin filament bundle formation	0.0539682	ctp ed Rho1	7.88183
GO:0007389~pattern specification process	0.0546069	skd cora CrebA drpr arm Fmr1 sfl Gug hth rin stau Pka-C1 14-3-3zeta sll sgg Rho1	1.66394
GO:0009994~oocyte differentiation	0.0570662	stau Pka-C1 14-3-3zeta dap sll Atx2 Fmr1	2.53208
GO:0045184~establishment of protein localization	0.0578938	Tango7 hth cora Rab1 scat arr Rab5 Trp1 Arf79F CG5885 Rho1	1.92667
GO:0048729~tissue morphogenesis	0.0579066	rin cora arm msn CdsA raw sfl ph-p ed Rho1	2.02098
GO:0035298~regulation of Malpighian tubule size	0.0585466	raw Rho1	33.2788
GO:0010721~negative regulation of cell development	0.0592002	Rab1 Fmr1 ed	7.48774
GO:0042692~muscle cell differentiation	0.0595602	CanB2 CG9849 wit siz sgg	3.37285
GO:0046395~carboxylic acid catabolic process	0.0598209	yip2 CG9527 CG12262 CG7430	4.43718
GO:0016042~lipid catabolic process	0.0598209	yip2 CG9527 CG12262 lama	4.43718
GO:0016054~organic acid catabolic process	0.0598209	yip2 CG9527 CG12262 CG7430	4.43718
GO:0007517~muscle organ development	0.0603697	Sin3A Not1 wit usp sgg ed Rho1	2.49591
GO:0048667~cell morphogenesis involved in neuron differentiation	0.0612635	Sin3A vvl Not1 wit usp scrt msn Fmr1 Nedd4 Ptp99A Rho1	1.9066
GO:0007286~spermatid development	0.0619827	ctp Taz scat eff Fmr1	3.32788
GO:0051656~establishment of organelle localization	0.0619827	klar nudE Cp190 faf msn	3.32788
GO:0006338~chromatin remodeling	0.0630949	tna Dp1 trx Fmr1	4.34072
GO:0001700~embryonic development via the syncytial blastoderm	0.0635337	Cp190 cora Atpalpha arm msn raw lolal ed Rho1	2.09937
GO:0048515~spermatid differentiation	0.0644568	ctp Taz scat eff Fmr1	3.28409
GO:0051235~maintenance of location	0.0664505	Tapdelta rhea Lsd-2 arm	4.24836
GO:0007611~learning or memory	0.066982	stau Pka-C1 14-3-3zeta pst sgg	3.24144
GO:0007635~chemosensory behavior	0.0680832	Rtnl1 Pino Pka-C1 14-3-3zeta pst sgg	2.72281
GO:0008355~olfactory learning	0.0698864	Pka-C1 14-3-3zeta pst sgg	4.15985
GO:0008045~motor axon guidance	0.0701561	vvl Ptp99A Rho1	6.80703
GO:0001751~compound eye photoreceptor cell differentiation	0.0702041	klar hth rin PTP-ER 14-3-3zeta eff	2.69828
GO:0007242~intracellular signaling cascade	0.0721307	rin PTP-ER Rab1 Pka-C1 14-3-3zeta Socs36E msn fwd Rab5 Arf79F Rho1	1.84882
GO:0000226~microtubule cytoskeleton organization	0.073409	nudE eIF3-S10 Klp10A RpL31 Pka-C1 14-3-3zeta wdb RpL7A Fmr1 Hel25E fwd	1.84262
GO:0044087~regulation of cellular component biogenesis	0.0748618	stau Pka-C1 Atx2 Fmr1 Nedd4	3.11989
GO:0007294~germarium-derived oocyte fate determination	0.075863	14-3-3zeta dap Fmr1	6.51107
GO:0031887~lipid particle transport along microtubule	0.077295	klar Lsd-2	24.9591
GO:0009792~embryonic development ending in birth or egg hatching	0.0782792	Cp190 cora Atpalpha arm msn raw lolal ed Rho1	2.00564
GO:0051640~organelle localization	0.0803645	klar nudE Cp190 faf msn	3.0438
GO:0006470~protein amino acid dephosphorylation	0.0803645	CanB2 PTP-ER Ptp99A PRL-1 cdc14	3.0438
GO:0043549~regulation of kinase activity	0.0806621	PTP-ER dap msn kek1	3.91516
GO:0051338~regulation of transferase activity	0.0806621	PTP-ER dap msn kek1	3.91516
GO:0045859~regulation of protein kinase activity	0.0806621	PTP-ER dap msn kek1	3.91516
GO:0001754~eye photoreceptor cell differentiation	0.0813502	klar hth rin PTP-ER 14-3-3zeta eff	2.58198
GO:0030716~oocyte fate determination	0.0817118	14-3-3zeta dap Fmr1	6.23978
GO:0016197~endosome transport	0.0817118	scat Rab5 Arf79F	6.23978
GO:0030706~germarium-derived oocyte differentiation	0.0817118	14-3-3zeta dap Fmr1	6.23978
GO:0006928~cell motion	0.0827581	vvl gish usp faf trx Fmr1 Nedd4 Ptp99A Rab5 sfl Rho1	1.80033
GO:0016052~carbohydrate catabolic process	0.0831894	Ald Idgf2 Pgk fdl Gapdh2	3.00712
GO:0032940~secretion by cell	0.0860586	Tango7 CanB2 cpx Rab1 Fmr1 Arf79F	2.53822
GO:0048232~male gamete generation	0.0887901	ctp gish Taz scat eff Fmr1 fwd	2.25437
GO:0007283~spermatogenesis	0.0887901	ctp gish Taz scat eff Fmr1 fwd	2.25437
GO:0019318~hexose metabolic process	0.0889842	Ald Pfrx Pgk Gapdh2 CG9467	2.93637
GO:0016331~morphogenesis of embryonic epithelium	0.0909077	cora arm msn raw ed Rho1	2.49591
GO:0045995~regulation of embryonic development	0.0921099	stau Pka-C1 msn raw	3.69765
GO:0044242~cellular lipid catabolic process	0.0938036	yip2 CG9527 CG12262	5.7598
GO:0043174~nucleoside salvage	0.0956723	AdenoK Ady43A	19.9673
GO:0031507~heterochromatin formation	0.0956723	Dp1 Fmr1	19.9673
GO:0035149~lumen formation, open tracheal system	0.0956723	klar Rho1	19.9673
GO:0006166~purine ribonucleoside salvage	0.0956723	AdenoK Ady43A	19.9673
GO:0009306~protein secretion	0.0956723	Tango7 Rab1	19.9673
GO:0043101~purine salvage	0.0956723	AdenoK Ady43A	19.9673
GO:0051674~localization of cell	0.0959821	gish usp faf trx arm Rab5 sfl Rho1	2.03748
GO:0007612~learning	0.0960682	Pka-C1 14-3-3zeta pst sgg	3.63042
GO:0022416~bristle development	0.0960682	ctp hyx Atx2 sgg	3.63042
GO:0006909~phagocytosis	0.0979432	CHES-1-like Ubi-p63E Nf-YA ced-6 drpr Atx2 CG9527 Cdk12	2.02714
GO:0007422~peripheral nervous system development	0.0980313	Sin3A vvl hth raw Rho1	2.83626
GO:0045893~positive regulation of transcription, DNA-dependent	0.0980313	tna Rel trx arm lolal	2.83626
