# Supplementary material for: Shifting transcriptional machinery is required for long-term memory maintenance and modification in Drosophila mushroom bodies
Source: Nat Commun. 2016 Nov 14;7:13471. doi: 10.1038/ncomms13471 (PMC5114576; doi:10.1038/ncomms13471)
Supplement: Supplementary Data 9 — GO analysis of the CREB/CRTC target genes with increased H4K16Ac [file ncomms13471-s10.xlsx]

## Sheet: Sheet1
Supplementary Data 9 GO analysis of the CREB/CRTC target genes with increased H4K16Ac
Term	PValue	Genes	Fold Enrichment
GO:0002009~morphogenesis of an epithelium	4.84235e-05	dco aop msn Krn flfl sqh Eip63E shn ed Rac2	5.68961
GO:0002165~instar larval or pupal development	6.42949e-05	eIF-4E rux sqh dco Eip71CD CG14995 bun msn Ef1gamma Eip63E cib shn ed	3.98136
GO:0009886~post-embryonic morphogenesis	6.50603e-05	eIF-4E dco Eip71CD CG14995 bun msn rux Ef1gamma sqh shn cib ed	4.35182
GO:0060429~epithelium development	6.79327e-05	dco aop msn Krn flfl sqh Eip63E shn ed Rac2	5.44749
GO:0008062~eclosion rhythm	6.82227e-05	CkIIbeta Ddc dco tim	46.5513
GO:0007552~metamorphosis	8.1676e-05	eIF-4E dco Eip71CD CG14995 bun msn rux Ef1gamma sqh Eip63E shn ed	4.24363
GO:0009791~post-embryonic development	9.23565e-05	eIF-4E rux sqh dco Eip71CD CG14995 bun msn Ef1gamma Eip63E cib shn ed	3.83458
GO:0048729~tissue morphogenesis	9.97393e-05	dco aop msn Krn flfl sqh Eip63E shn ed Rac2	5.18284
GO:0007562~eclosion	0.000184048	CkIIbeta Ddc dco tim	34.1376
GO:0048707~instar larval or pupal morphogenesis	0.000275522	eIF-4E dco Eip71CD CG14995 bun msn rux Ef1gamma sqh shn ed	4.05815
GO:0016044~membrane organization	0.000669772	klar mino scramb2 Act5C aop beta-Spec Chc flfl Cdk12 Rac2	4.01304
GO:0007391~dorsal closure	0.00077439	aop msn flfl shn ed Rac2	8.08523
GO:0001700~embryonic development via the syncytial blastoderm	0.00118988	aop msn flfl sqh Eip63E shn ed Rac2	4.78565
GO:0009792~embryonic development ending in birth or egg hatching	0.00154997	aop msn flfl sqh Eip63E shn ed Rac2	4.572
GO:0048598~embryonic morphogenesis	0.00163125	PhKgamma Pld aop msn flfl shn ed Rac2	4.53154
GO:0007435~salivary gland morphogenesis	0.00175544	eIF-4E Eip71CD CG14995 bun Ef1gamma Rac2	6.73769
GO:0022612~gland morphogenesis	0.00175544	eIF-4E Eip71CD CG14995 bun Ef1gamma Rac2	6.73769
GO:0048102~autophagic cell death	0.00178154	eIF-4E Eip71CD CG14995 bun Ef1gamma	9.41295
GO:0035070~salivary gland histolysis	0.00178154	eIF-4E Eip71CD CG14995 bun Ef1gamma	9.41295
GO:0035071~salivary gland cell autophagic cell death	0.00178154	eIF-4E Eip71CD CG14995 bun Ef1gamma	9.41295
GO:0016271~tissue death	0.00198302	eIF-4E Eip71CD CG14995 bun Ef1gamma	9.14401
GO:0007559~histolysis	0.00198302	eIF-4E Eip71CD CG14995 bun Ef1gamma	9.14401
GO:0007009~plasma membrane organization	0.00202043	mino scramb2 beta-Spec	42.672
GO:0016331~morphogenesis of embryonic epithelium	0.00220029	aop msn flfl shn ed Rac2	6.40081
GO:0048749~compound eye development	0.00230263	klar dco toy aop bun Krn rux shn Rac2	3.74073
GO:0006796~phosphate metabolic process	0.002831	PhKgamma Lk6 CkIIbeta MAPk-Ak2 Pp2C1 dco msn Ptp99A CG10426 Eip63E Cdk12 ATPsynC	2.78801
GO:0006793~phosphorus metabolic process	0.002831	PhKgamma Lk6 CkIIbeta MAPk-Ak2 Pp2C1 dco msn Ptp99A CG10426 Eip63E Cdk12 ATPsynC	2.78801
GO:0007297~ovarian follicle cell migration	0.00294739	aop bun RhoL Krn sqh	8.20616
GO:0048512~circadian behavior	0.00300944	CkIIbeta Ddc dco tim	13.4754
GO:0007622~rhythmic behavior	0.00348641	CkIIbeta Ddc dco tim	12.8016
GO:0006468~protein amino acid phosphorylation	0.00351935	PhKgamma Lk6 CkIIbeta MAPk-Ak2 dco msn Eip63E Cdk12	3.95417
GO:0001654~eye development	0.00365842	klar dco toy aop bun Krn rux shn Rac2	3.47032
GO:0007423~sensory organ development	0.00380714	klar dco toy aop bun Krn rux shn ed Rac2	3.12234
GO:0007431~salivary gland development	0.00415434	eIF-4E Eip71CD CG14995 bun Ef1gamma Rac2	5.52588
GO:0035272~exocrine system development	0.00415434	eIF-4E Eip71CD CG14995 bun Ef1gamma Rac2	5.52588
GO:0000165~MAPKKK cascade	0.00457291	aop msn Krn Rac2	11.6378
GO:0032989~cellular component morphogenesis	0.00566958	dco Mob2 aop bun msn beta-Spec fax Krn Ptp99A ed Rac2	2.71849
GO:0007623~circadian rhythm	0.00619103	CkIIbeta Ddc dco tim	10.4503
GO:0048511~rhythmic process	0.00655056	CkIIbeta Ddc dco tim	10.2413
GO:0008360~regulation of cell shape	0.00666103	MAPk-Ak2 msn RhoL ed Rac2	6.53144
GO:0032535~regulation of cellular component size	0.00690217	eIF-4E dco bun beta-Spec Rac2	6.46546
GO:0030307~positive regulation of cell growth	0.00733687	eIF-4E dco bun	22.5911
GO:0040008~regulation of growth	0.0079246	eIF-4E Lk6 dco bun beta-Spec	6.21438
GO:0048732~gland development	0.00809649	eIF-4E Eip71CD CG14995 bun Ef1gamma Rac2	4.71225
GO:0006928~cell motion	0.00850369	aop bun RhoL beta-Spec Krn Ptp99A sqh Rac2	3.3578
GO:0045793~positive regulation of cell size	0.0100997	eIF-4E dco bun	19.2024
GO:0016477~cell migration	0.0108165	aop bun RhoL Krn sqh Rac2	4.38912
GO:0007243~protein kinase cascade	0.0108336	aop msn Krn Rac2	8.53441
GO:0001736~establishment of planar polarity	0.0113325	dco msn Krn sqh	8.3945
GO:0007164~establishment of tissue polarity	0.0118445	dco msn Krn sqh	8.25911
GO:0001745~compound eye morphogenesis	0.0120058	klar dco aop bun Krn shn Rac2	3.58445
GO:0042461~photoreceptor cell development	0.0123697	klar aop msn Rac2	8.12801
GO:0022604~regulation of cell morphogenesis	0.0129991	MAPk-Ak2 msn RhoL ed Rac2	5.37883
GO:0007097~nuclear migration	0.0132515	klar msn sqh	16.6978
GO:0007298~border follicle cell migration	0.0140248	aop RhoL Krn sqh	7.75855
GO:0048870~cell motility	0.0141073	aop bun RhoL Krn sqh Rac2	4.10747
GO:0060341~regulation of cellular localization	0.015195	Pld dco tim TER94	7.53036
GO:0016310~phosphorylation	0.0153888	PhKgamma Lk6 CkIIbeta MAPk-Ak2 dco msn Eip63E Cdk12 ATPsynC	2.71093
GO:0042398~cellular amino acid derivative biosynthetic process	0.0155597	Ddc Gclc Sam-S	15.3619
GO:0001738~morphogenesis of a polarized epithelium	0.0164189	dco msn Krn sqh	7.31521
GO:0046530~photoreceptor cell differentiation	0.0165972	klar aop bun msn Rac2	5.00063
GO:0048592~eye morphogenesis	0.0167285	klar dco aop bun Krn shn Rac2	3.33127
GO:0040023~establishment of nucleus localization	0.0167738	klar msn sqh	14.7711
GO:0051674~localization of cell	0.0169793	aop bun RhoL Krn sqh Rac2	3.91886
GO:0060284~regulation of cell development	0.0179224	aop beta-Spec TER94 ed Rac2	4.88611
GO:0045475~locomotor rhythm	0.018027	CkIIbeta dco tim	14.224
GO:0000902~cell morphogenesis	0.0190695	dco Mob2 aop msn beta-Spec fax Krn Ptp99A Rac2	2.60666
GO:0008361~regulation of cell size	0.0197152	eIF-4E dco bun Rac2	6.82753
GO:0030707~ovarian follicle cell development	0.0198396	aop bun RhoL Krn sqh ed	3.76518
GO:0007254~JNK cascade	0.0206484	aop msn Rac2	13.243
GO:0051647~nucleus localization	0.0220152	klar msn sqh	12.8016
GO:0031098~stress-activated protein kinase signaling pathway	0.0234186	aop msn Rac2	12.3887
GO:0045927~positive regulation of growth	0.0234186	eIF-4E dco bun	12.3887
GO:0001558~regulation of cell growth	0.024858	eIF-4E dco bun	12.0015
GO:0034984~cellular response to DNA damage stimulus	0.0273286	Trxr-1 Gclc RhoL Jafrac1	6.02429
GO:0032386~regulation of intracellular transport	0.0278421	Pld dco tim	11.2955
GO:0012501~programmed cell death	0.0296595	eIF-4E Eip71CD CG14995 bun Ef1gamma	4.18353
GO:0051960~regulation of nervous system development	0.0316456	aop beta-Spec ed Rac2	5.68961
GO:0006790~sulfur metabolic process	0.0325728	Gclc Eip71CD Sam-S	10.3797
GO:0008219~cell death	0.0355197	eIF-4E Eip71CD CG14995 bun Ef1gamma	3.95112
GO:0016265~death	0.0362096	eIF-4E Eip71CD CG14995 bun Ef1gamma	3.92688
GO:0030182~neuron differentiation	0.0363445	klar aop bun msn beta-Spec fax Ptp99A Rac2	2.50398
GO:0048610~reproductive cellular process	0.0364026	Act5C aop bun RhoL Chc Krn sqh ed Rac2	2.30429
GO:0007349~cellularization	0.0382556	Pld Act5C Chc sqh	5.27902
GO:0003006~reproductive developmental process	0.0386617	Act5C aop bun RhoL Chc Krn sqh ed Rac2	2.27697
GO:0007276~gamete generation	0.0444858	Act5C aop bun msn RhoL Chc Krn sqh TER94 ed Rac2	1.96948
GO:0033554~cellular response to stress	0.045888	aop msn Jafrac1 flfl Rac2	3.63682
GO:0010324~membrane invagination	0.0474906	Act5C aop Chc flfl Cdk12 Rac2	2.97712
GO:0006897~endocytosis	0.0474906	Act5C aop Chc flfl Cdk12 Rac2	2.97712
GO:0048666~neuron development	0.049363	klar aop msn beta-Spec fax Ptp99A Rac2	2.58246
GO:0009309~amine biosynthetic process	0.0503607	Ddc P5CDh1 Sam-S	8.17124
GO:0033043~regulation of organelle organization	0.0510931	Pld beta-Spec rux sqh	4.69784
GO:0019953~sexual reproduction	0.0520468	Act5C aop bun msn RhoL Chc Krn sqh TER94 ed Rac2	1.91589
GO:0030431~sleep	0.0525934	dco tim	36.576
GO:0048477~oogenesis	0.0527965	aop bun msn RhoL Krn sqh TER94 ed Rac2	2.13756
GO:0001751~compound eye photoreceptor cell differentiation	0.0534131	klar aop bun Rac2	4.61319
GO:0007292~female gamete generation	0.0561786	aop bun msn RhoL Krn sqh TER94 ed Rac2	2.11016
GO:0001754~eye photoreceptor cell differentiation	0.0594325	klar aop bun Rac2	4.41435
GO:0030030~cell projection organization	0.0603108	dco aop beta-Spec fax Ptp99A sqh Rac2	2.4551
GO:0042051~compound eye photoreceptor development	0.0623598	klar aop Rac2	7.2462
GO:0045454~cell redox homeostasis	0.0623598	Trxr-1 ERp60 Jafrac1	7.2462
GO:0045995~regulation of embryonic development	0.0644462	msn TER94 Rac2	7.11201
GO:0042462~eye photoreceptor cell development	0.0644462	klar aop Rac2	7.11201
GO:0007560~imaginal disc morphogenesis	0.0663512	dco msn rux sqh shn ed	2.70457
GO:0048563~post-embryonic organ morphogenesis	0.0663512	dco msn rux sqh shn ed	2.70457
GO:0048609~reproductive process in a multicellular organism	0.0711503	Act5C aop bun msn RhoL Chc Krn sqh TER94 ed Rac2	1.81
GO:0032504~multicellular organism reproduction	0.0711503	Act5C aop bun msn RhoL Chc Krn sqh TER94 ed Rac2	1.81
GO:0048569~post-embryonic organ development	0.0771631	dco msn rux sqh shn ed	2.58618
GO:0007242~intracellular signaling cascade	0.0771631	aop msn RhoL Krn flfl Rac2	2.58618
GO:0006575~cellular amino acid derivative metabolic process	0.0796823	Ddc Gclc Sam-S	6.29588
GO:0046394~carboxylic acid biosynthetic process	0.0865252	CG17928 P5CDh1 Sam-S	6.00076
GO:0016053~organic acid biosynthetic process	0.0865252	CG17928 P5CDh1 Sam-S	6.00076
GO:0050767~regulation of neurogenesis	0.0935391	aop ed Rac2	5.73207
GO:0007444~imaginal disc development	0.095306	dco toy msn rux sqh shn ed	2.17503
GO:0007398~ectoderm development	0.0959132	dco sqh shn	5.64777
