# Supplementary material for: Shifting transcriptional machinery is required for long-term memory maintenance and modification in Drosophila mushroom bodies
Source: Nat Commun. 2016 Nov 14;7:13471. doi: 10.1038/ncomms13471 (PMC5114576; doi:10.1038/ncomms13471)
Supplement: Supplementary Data 10 — GO analysis of the CREB/CRTC target genes with decreased H4K16Ac [file ncomms13471-s11.xlsx]

## Sheet: Sheet1
Supplementary Data 10 GO analysis of the CREB/CRTC target genes with decreased H4K16Ac
Term	PValue	Genes	Fold Enrichment
GO:0016052~carbohydrate catabolic process	0.00140885	Idgf3 Oscillin Pgk Gapdh2 CG33090	9.96109
GO:0044275~cellular carbohydrate catabolic process	0.00332152	Oscillin Pgk Gapdh2 CG33090	12.969
GO:0006091~generation of precursor metabolites and energy	0.00879795	ND-51 Oscillin Pgk Gapdh2 Cyt-c-p CG5214	4.572
GO:0012502~induction of programmed cell death	0.01707	usp mod(mdg4) l(2)gl	14.5901
GO:0016192~vesicle-mediated transport	0.0267498	Gdi colt Nup98-96 l(2)gl S TRAM Rac2	2.9603
GO:0043067~regulation of programmed cell death	0.0276544	GlcT-1 usp mod(mdg4) l(2)gl	5.95871
GO:0046365~monosaccharide catabolic process	0.0277298	Oscillin Pgk Gapdh2	11.2741
GO:0010942~positive regulation of cell death	0.0289116	usp mod(mdg4) l(2)gl	11.0236
GO:0043068~positive regulation of programmed cell death	0.0289116	usp mod(mdg4) l(2)gl	11.0236
GO:0010941~regulation of cell death	0.0302846	GlcT-1 usp mod(mdg4) l(2)gl	5.75145
GO:0046164~alcohol catabolic process	0.0364127	Oscillin Pgk Gapdh2	9.72672
GO:0042051~compound eye photoreceptor development	0.0390631	rno S Rac2	9.35967
GO:0042462~eye photoreceptor cell development	0.0404152	rno S Rac2	9.18634
GO:0035072~ecdysone-mediated induction of salivary gland cell autophagic cell death	0.0520752	usp l(2)gl	36.7454
GO:0042461~photoreceptor cell development	0.0533495	rno S Rac2	7.87401
GO:0035078~induction of programmed cell death by ecdysone	0.0576949	usp l(2)gl	33.0708
GO:0035081~induction of programmed cell death by hormones	0.0632819	usp l(2)gl	30.0644
GO:0002252~immune effector process	0.0798492	r2d2 Rac2	23.622
GO:0008104~protein localization	0.0805722	Gdi l(2)gl S Kap-alpha3 TRAM Rac2	2.53093
GO:0045184~establishment of protein localization	0.0871762	Gdi l(2)gl S Kap-alpha3 TRAM	2.90095
GO:0006911~phagocytosis, engulfment	0.0983382	colt Nup98-96 TRAM Rac2	3.53699
