# Supplementary material for: Shifting transcriptional machinery is required for long-term memory maintenance and modification in Drosophila mushroom bodies
Source: Nat Commun. 2016 Nov 14;7:13471. doi: 10.1038/ncomms13471 (PMC5114576; doi:10.1038/ncomms13471)
Supplement: Supplementary Data 11 — Primers used in this study [file ncomms13471-s12.xlsx]

## Sheet: Sheet1
Supplementary Data 11 Primers used in this study
Use	Primer nave	Sequence of primers
RNA quantification	GCN5 RNA F	5'-AGCGCCTGAAGAAGGGTTACTAC -3'
RNA quantification	GCN5 RNA R	5'-CGGTGTCGGGCGAATTGTAG -3'
RNA quantification	Tip60 RNA F	5'-TTCGAGGGCAAGACGGGATC -3'
RNA quantification	Tip60 RNA R	5'-CCAGTATGGTTTGCGCCCAG -3'
RNA quantification	mof RNA F	5'-GGAGGGCAGTCACATTGTGG -3'
RNA quantification	mof RNA R	5'-CCAGAATGCAGGCCACGTTG -3'
RNA quantification	Atac2 RNA F	5'-TCATCGGTTGCGGATTCCTAGTG -3'
RNA quantification	Atac2 RNA R	5'-CATGAAGCTGGCGATGCCAC -3'
RNA quantification	CG2051 RNA F	5'-CAGAAACTCGGCTTGGCTACC -3'
RNA quantification	CG2051 RNA R	5'-TCCTCAAACGCTGGAAATCCTC -3'
RNA quantification	chm RNA RNA F	5'-ACTACAGGTGTGGCAGGTGG -3'
RNA quantification	chm RNA R	5'-GGAAGGGCTCCACATCGTAG -3'
RNA quantification	aop RNA F	5'-GCAAGAGCACTGCTACCAGCAAC -3'
RNA quantification	aop RNA R	5'-GTCGTCAGGCCGTCAGCGTTG -3'
RNA quantification	HDAC6 RNA F	5'-GCACGAGGACAAGTTCCAGG -3'
RNA quantification	HDAC6 RNA R	5'-CGCAGGCAAATGCTGCTACC -3'
RNA quantification	Bx RNA F	5'-CAGATTCTGTGTGGGCGACC-3'
RNA quantification	Bx RNA R	5'-GGCGCTCCTCATAGTCGTACTCG -3'
RNA quantification	Trx RNA F	5'-TTGAACAGTTGCCAGGCGTG -3'
RNA quantification	Trx RNA R	5'-ATGTGCTCCATTTGCCGCTG -3'
RNA quantification	beta-Spec RNA F	5'-GGCGGCGGAACAGGCTAAAC -3'
RNA quantification	beta-Spec RNA R	5'-GCAGTGTCAAGACCCCAGTCAAGA-3'
RNA quantification	CG42388 RNA F	5'-TGAGTCCCGGCGACATCATC -3'
RNA quantification	CG42388 RNA R	5'-GCCGGAAAGATGCCGATGTG -3'
RNA quantification	Smr RNA F	5'-GGTGGCGGTCACAATTCCAG -3'
RNA quantification	Smr RNA R	5'-TCGTACTTGGACAACAGCAGC -3'
RNA quantification	Eip71CD RNA F	5'-CACAAGGATCTCGCCTCATCG -3'
RNA quantification	Eip71CD RNA R	5'-GGCCAGGTAGCCATTCAGTTTG -3'
RNA quantification	Hmt4-20 RNA F	5'-ACCAGCTCATCCAGTGGAGTG -3'
RNA quantification	Hmt4-20 RNA R	5'-AAGGTGATTGGGCAGCAATGG -3'
RNA quantification	Mob2 RNA F	5'-CCATCATCATGCGGCACAGC -3'
RNA quantification	Mob2 RNA R	5'-CTATGCCGTGGTGGTCGAGG-3'
RNA quantification	rp49 RNA F	5'-AGCATACAGGCCCAAGATCGTG-3'
RNA quantification	rp49 RNA R	5'-CGACAGCTTAGCATATCGATCC-3'
RNA quantification	CG10914 RNA F	5'-CCAAAGGCGGCAGGGATTTAC -3'
RNA quantification	CG10914 RNA R	5'-AAACAAAGGGCTTGGCGGTG -3'
RNA quantification	CG12008 RNA F	5'-CAAGGGAACCAAGGAGGAGC -3'
RNA quantification	CG12008 RNA R	5'-ACTGTGGCGGGACTTGACTC -3'
RNA quantification	CG32654 RNA F	5'-TCTGTCCCGTCATCTGCACC -3'
RNA quantification	CG32654 RNA R	5'-TTTAGCGTGCGGTTGCGTTG -3'
RNA quantification	CG10914 RNA F	5'-CCAAAGGCGGCAGGGATTTAC -3'
RNA quantification	CG10914 RNA R	5'-AAACAAAGGGCTTGGCGGTG -3'
RNA quantification	CG12008 RNA F	5'-CAAGGGAACCAAGGAGGAGC -3'
RNA quantification	CG12008 RNA R	5'-ACTGTGGCGGGACTTGACTC -3'
RNA quantification	CG32654 RNA F	5'-TCTGTCCCGTCATCTGCACC -3'
RNA quantification	CG32654 RNA R	5'-TTTAGCGTGCGGTTGCGTTG -3'
MB nuclei IP	gapdh2 F	5'-CTGGCATTTCGCTAAACGAC-3'
MB nuclei IP	gapfh2 R	5'-CCTTGCTCTGCATGTACTTG-3'
PolII S2P ChIP	Bx ChIP F	5'-TCAGCAAGAACCCTGCATGTAC -3'
PolII S2P ChIP	Bx ChIP R	5'-TCTCCAGCTTCCTTTGCGATATG -3'
PolII S2P ChIP	HDAC6 ChIP F	5'-ATCCGCGAAAGTCGAACAAACC -3'
PolII S2P ChIP	HDAC6 ChIP R	5'-CGCAGCCCTGATTCTTGAGC -3'
PolII S2P ChIP	trx ChIP F	5'-TGAGTGCGTGTGTTTCTGTCC -3'
PolII S2P ChIP	trx ChIP R	5'-TGTCGAGCGTGTATCCAGATGC -3'
PolII S2P ChIP	beta-Spec ChIP F	5'-CCCTCTGAGGTCACGAGTTGAAG -3'
PolII S2P ChIP	beta-Spec ChIP R	5'-ACATTGGGCAAGTGCAGCTC -3'
PolII S2P ChIP	CG42388 ChIP F	5'-CCGAGTGGAAGATTTCCCTGCAGG-3'
PolII S2P ChIP	CG42388 ChIP R	5'-TGGAGCGGCACAGTGGGTAC -3'
PolII S2P ChIP	Smr ChIP F	5'-CGGATGACAAGAGGAGATCAAAGG -3'
PolII S2P ChIP	Smr ChIP R	5'-TGGCCGTCAAAGGGTTAAGG -3'
PolII S2P ChIP	Eip71CD ChIP F	5'-CCGGCGTTCCCGGCTTCTATG -3'
PolII S2P ChIP	Eip71CD ChIP R	5'-AGCCGGCTCAAACGCAAAATGAAG-3'
PolII S2P ChIP	Hmt4-20 ChIP F	5'-TCTCTCTCACCTGCGTTATGTGG -3'
PolII S2P ChIP	Hmt4-20 ChIP R	5'-GTGCTGGGAAACATCGCTGG -3'
PolII S2P ChIP	Mob2 ChIP F	5'-ACCAACAGTTTGCAGCTGCAAATAC-3'
PolII S2P ChIP	Mob2 ChIP R	5'-CGTCTGCGCACACATTCGATAGC-3'
H3K9Ac ChIP	Bx ChIP F	5'-GCCGGATAGTTTCCTCTTCCTTC -3'
H3K9Ac ChIP	BX ChIP R	5'-CTGGCTGGTGGGTGATATAATG -3'
All ChIP	elav ChIP F	5'-TCCGCCCACCTCCTAACAAC -3
All ChIP	elav ChIP R	5'-AGAGAGGTTATTTGGGCCTGTAGC -3
H4K16Ac ChIP	Smr ChIP F	5'-CCATGCACAAGCACATGTGTACGG-3'
H4K16Ac ChIP	Smr ChIP R	5'-CTGCAGAGCGAACCGCAACC-3'
CRTC ChIP	Bx ChIP F	5'-GCCGGATAGTTTCCTCTTCCTTC -3'
CRTC ChIP	Bx ChIP R	5'-CTGGCTGGTGGGTGATATAATG -3'
CRTC ChIP	Smr ChIP F	5'-GCGCGTGAGTGTGTGTGTTG -3'
CRTC ChIP	Smr ChIP R	5'-GACGCAACAGCAACAACAAGTG -3'
